# Supplementary material for: Repeat: a framework to assess empirical reproducibility in biomedical research
Source: BMC Med Res Methodol. 2017 Sep 18;17:143. doi: 10.1186/s12874-017-0377-6 (PMC5604503; doi:10.1186/s12874-017-0377-6)
Supplement: Supplementary file 1 — Literature Review Search #2, Description: list of literature collected during literature review search #2 used to define essential elements of reproducibility throughout the development of the RepeAT framework. (RTF 117 kb) [file 12874_2017_377_MOESM1_ESM.rtf]

  *


        1,500 scientists lift the lid on reproducibility

    Type 	Journal Article
    Author 	Monya Baker
    URL
    http://www.nature.com/news/1-500-scientists-lift-the-lid-on-reproducibility-1.19970

    Volume 	533
    Issue 	7604
    Pages 	452
    Publication 	Nature News
    Date 	2016-05-26
    DOI 	10.1038/533452a <http://doi.org/10.1038/533452a>
    Accessed 	12/21/2016, 7:23:01 PM
    Library Catalog 	www.nature.com
    Abstract 	Survey sheds light on the ‘crisis’ rocking research.
    Date Added 	12/21/2016, 7:23:01 PM
    Modified 	12/21/2016, 7:23:01 PM


          Attachments

      o Snapshot
  *


        A call for transparent reporting to optimize the predictive
        value of preclinical research : Nature : Nature Research

    Type 	Web Page
    URL
    http://www.nature.com/nature/journal/v490/n7419/full/nature11556.html
    Accessed 	1/1/2017, 10:04:44 PM
    Date Added 	1/1/2017, 10:04:44 PM
    Modified 	1/1/2017, 10:04:44 PM


          Attachments

      o A call for transparent reporting to optimize the predictive
        value of preclinical research : Nature : Nature Research
  *


        A catalogue of reporting guidelines for health research

    Type 	Journal Article
    Author 	I. Simera
    Author 	D. Moher
    Author 	J. Hoey
    Author 	K. F. Schulz
    Author 	D. G. Altman
    URL
    http://onlinelibrary.wiley.com/doi/10.1111/j.1365-2362.2009.02234.x/full

    Volume 	40
    Issue 	1
    Pages 	35-53
    Publication 	European Journal of Clinical Investigation
    ISSN 	1365-2362
    Date 	2010/01/01
    DOI 	10.1111/j.1365-2362.2009.02234.x
    <http://doi.org/10.1111/j.1365-2362.2009.02234.x>
    Accessed 	12/20/2016, 1:49:46 PM
    Library Catalog 	onlinelibrary.wiley.com
    Language 	en
    Abstract 	Eur J Clin Invest 2010; 40 (1): 35–53Growing evidence
    demonstrates widespread deficiencies in the reporting of health
    research studies. The EQUATOR Network is an international initiative
    that aims to enhance...
    Date Added 	12/20/2016, 1:49:46 PM
    Modified 	12/20/2016, 1:49:46 PM


          Attachments

      o Full Text PDF
      o Snapshot
  *


        active papers

    Type 	Web Page
    URL 	http://www.activepapers.org/
    Accessed 	4/5/2017, 2:26:38 PM
    Date Added 	4/5/2017, 2:26:38 PM
    Modified 	4/5/2017, 2:27:44 PM


          Attachments

      o
  *


        AEA RCT Registry

    Type 	Web Page
    URL 	https://www.socialscienceregistry.org/
    Accessed 	1/18/2017, 12:00:47 PM
    Date Added 	1/18/2017, 12:00:47 PM
    Modified 	1/18/2017, 12:00:47 PM


          Attachments

      o AEA RCT Registry
  *


        A Framework for Ongoing and Future National Science Foundation
        Activities to Improve Reproducibility, Replicability, and
        Robustness in Funded Research

    Type 	Journal Article
    Author 	National Science Foundation
    Publication 	Office of Management and Budget
    Date 	December 31, 2014
    Date Added 	12/20/2016, 10:38:33 PM
    Modified 	12/20/2016, 10:39:40 PM

  *


        AIR POLLUTION RISKS: Software Glitch Threw Off Mortality Estimates

    Type 	Journal Article
    Author 	J. Kaiser
    URL 	http://www.sciencemag.org/cgi/doi/10.1126/science.296.5575.1945
    Volume 	296
    Issue 	5575
    Pages 	1945-1947
    Publication 	Science
    ISSN 	00368075, 10959203
    Date 	2002-6-14
    DOI 	10.1126/science.296.5575.1945
    <http://doi.org/10.1126/science.296.5575.1945>
    Accessed 	12/20/2016, 10:47:36 PM
    Library Catalog 	CrossRef
    Short Title 	AIR POLLUTION RISKS
    Date Added 	12/20/2016, 10:47:36 PM
    Modified 	12/20/2016, 10:47:36 PM

  *


        An array of errors

    Type 	Web Page
    URL 	http://www.economist.com/node/21528593
    Accessed 	12/20/2016, 12:53:42 PM
    Abstract 	Investigations into a case of alleged scientific
    misconduct have revealed numerous holes in the oversight of science
    and scientific publishing
    Website Title 	The Economist
    Date Added 	12/20/2016, 12:53:42 PM
    Modified 	12/20/2016, 12:53:42 PM


          Attachments

      o Snapshot
  *


        A Review of Published Analyses of Case-Cohort Studies and
        Recommendations for Future Reporting

    Type 	Journal Article
    Author 	Stephen J. Sharp
    Author 	Manon Poulaliou
    Author 	Simon G. Thompson
    Author 	Ian R. White
    Author 	Angela M. Wood
    URL
    http://journals.plos.org/plosone/article?id=10.1371/journal.pone.0101176

    Volume 	9
    Issue 	6
    Pages 	e101176
    Publication 	PLOS ONE
    ISSN 	1932-6203
    Date 	Jun 27, 2014
    Journal Abbr 	PLOS ONE
    DOI 	10.1371/journal.pone.0101176
    <http://doi.org/10.1371/journal.pone.0101176>
    Accessed 	12/20/2016, 2:48:54 PM
    Library Catalog 	journals.plos.org
    Abstract 	The case-cohort study design combines the advantages of a
    cohort study with the efficiency of a nested case-control study.
    However, unlike more standard observational study designs, there are
    currently no guidelines for reporting results from case-cohort
    studies. Our aim was to review recent practice in reporting these
    studies, and develop recommendations for the future. By searching
    papers published in 24 major medical and epidemiological journals
    between January 2010 and March 2013 using PubMed, Scopus and Web of
    Knowledge, we identified 32 papers reporting case-cohort studies.
    The median subcohort sampling fraction was 4.1% (interquartile range
    3.7% to 9.1%). The papers varied in their approaches to describing
    the numbers of individuals in the original cohort and the subcohort,
    presenting descriptive data, and in the level of detail provided
    about the statistical methods used, so it was not always possible to
    be sure that appropriate analyses had been conducted. Based on the
    findings of our review, we make recommendations about reporting of
    the study design, subcohort definition, numbers of participants,
    descriptive information and statistical methods, which could be used
    alongside existing STROBE guidelines for reporting observational
    studies.
    Date Added 	12/20/2016, 2:48:54 PM
    Modified 	12/20/2016, 2:48:54 PM


          Attachments

      o Full Text PDF
      o Snapshot
  *


        A road map for efficient and reliable human genome epidemiology

    Type 	Journal Article
    Author 	John P. A. Ioannidis
    Author 	Marta Gwinn
    Author 	Julian Little
    Author 	Julian P. T. Higgins
    Author 	Jonine L. Bernstein
    Author 	Paolo Boffetta
    Author 	Melissa Bondy
    Author 	Molly S. Bray
    Author 	Paul E. Brenchley
    Author 	Patricia A. Buffler
    Author 	Juan Pablo Casas
    Author 	Anand Chokkalingam
    Author 	John Danesh
    Author 	George Davey Smith
    Author 	Siobhan Dolan
    Author 	Ross Duncan
    Author 	Nelleke A. Gruis
    Author 	Patricia Hartge
    Author 	Mia Hashibe
    Author 	David J. Hunter
    Author 	Marjo-Riitta Jarvelin
    Author 	Beatrice Malmer
    Author 	Demetrius M. Maraganore
    Author 	Julia A. Newton-Bishop
    Author 	Thomas R. O'Brien
    Author 	Gloria Petersen
    Author 	Elio Riboli
    Author 	Georgia Salanti
    Author 	Daniela Seminara
    Author 	Liam Smeeth
    Author 	Emanuela Taioli
    Author 	Nic Timpson
    Author 	Andre G. Uitterlinden
    Author 	Paolo Vineis
    Author 	Nick Wareham
    Author 	Deborah M. Winn
    Author 	Ron Zimmern
    Author 	Muin J. Khoury
    URL 	http://www.nature.com/ng/journal/v38/n1/full/ng0106-3.html
    Rights 	© 2006 Nature Publishing Group
    Volume 	38
    Issue 	1
    Pages 	3-5
    Publication 	Nature Genetics
    ISSN 	1061-4036
    Date 	2006-01-01
    DOI 	10.1038/ng0106-3 <http://doi.org/10.1038/ng0106-3>
    Accessed 	1/4/2017, 12:08:31 AM
    Library Catalog 	www.nature.com
    Language 	en
    Date Added 	1/4/2017, 12:08:31 AM
    Modified 	1/4/2017, 12:08:31 AM


          Attachments

      o Snapshot
  *


        Automating bibliometric analyses using Taverna scientific
        workflows: A tutorial on integrating Web Services

    Type 	Journal Article
    Author 	Arzu Tugce Guler
    Author 	Cathelijn J. F. Waaijer
    Author 	Yassene Mohammed
    Author 	Magnus Palmblad
    URL 	http://www.sciencedirect.com/science/article/pii/S1751157716300141
    Volume 	10
    Issue 	3
    Pages 	830-841
    Publication 	Journal of Informetrics
    ISSN 	1751-1577
    Date 	August 2016
    Journal Abbr 	Journal of Informetrics
    DOI 	10.1016/j.joi.2016.05.002
    <http://doi.org/10.1016/j.joi.2016.05.002>
    Accessed 	4/4/2017, 8:33:01 AM
    Library Catalog 	ScienceDirect
    Abstract 	Quantitative analysis of the scientific literature is a
    frequent task in bibliometrics. Several large online resources
    collect and disseminate bibliographic information, paving the way
    for broad analyses and statistics. The Europe PubMed Central (PMC)
    and its Web Services is one of these resources, providing a rich
    platform to retrieve information and metadata on scientific
    publications. However, a complete bibliometric analysis that
    involves gathering information and deriving statistics on an author,
    topic, or country is laborious when consuming Web Services on the
    command-line or using low level automation. In contrast, scientific
    workflow managers can integrate different types of software tools to
    automate multi-step processes. The Taverna workflow engine is a
    popular open-source scientific workflow manager, giving easy access
    to available Web Services. In this tutorial, we demonstrate how to
    design scientific workflows for bibliometric analyses in Taverna by
    integrating Europe PubMed Central Web Services and statistical
    analysis tools. To our knowledge, this is also the first time
    scientific workflow managers have been used to perform bibliometric
    analyses using these Web Services.
    Short Title 	Automating bibliometric analyses using Taverna
    scientific workflows
    Date Added 	4/4/2017, 8:33:01 AM
    Modified 	4/4/2017, 8:33:01 AM


          Tags:

      o Bibliometrics
      o Biomolecular interactions
      o Europe PMC
      o PubMed
      o R
      o Scientific workflows
      o Taverna


          Attachments

      o ScienceDirect Full Text PDF
      o ScienceDirect Snapshot
  *


        B2SHARE

    Type 	Web Page
    URL 	https://b2share.eudat.eu/records/ead2dc65f599497f81cf403b97fcfcb0
    Accessed 	2/15/2017, 12:42:37 PM
    Date Added 	2/15/2017, 12:42:37 PM
    Modified 	2/15/2017, 12:42:37 PM


          Attachments

      o B2SHARE
  *


        Believe it or not: how much can we rely on published data on
        potential drug targets? - PubMed - NCBI

    Type 	Web Page
    Author 	Prinz F. , et al
    URL 	https://www.ncbi.nlm.nih.gov/pubmed/21892149
    Accessed 	12/20/2016, 1:31:17 PM
    Abstract 	Nat Rev Drug Discov. 2011 Aug 31;10(9):712. doi:
    10.1038/nrd3439-c1. Comment; Letter
    Short Title 	Believe it or not
    Date Added 	12/20/2016, 1:31:17 PM
    Modified 	12/20/2016, 1:31:17 PM


          Attachments

      o Snapshot
  *


        Best Practices for Computational Science: Software
        Infrastructure and Environments for Reproducible and Extensible
        Research

    Type 	Journal Article
    Author 	Victoria Stodden
    Author 	Sheila Miguez
    URL 	http://openresearchsoftware.metajnl.com/articles/10.5334/jors.ay/
    Rights 	Authors who publish with this journal agree to the following
    terms: Authors retain copyright and grant the journal right of first
    publication with the work simultaneously licensed under a Creative
    Commons Attribution License that allows others to share the work
    with an acknowledgement of the work's authorship and initial
    publication in this journal. Authors are able to enter into
    separate, additional contractual arrangements for the non-exclusive
    distribution of the journal's published version of the work (e.g.,
    post it to an institutional repository or publish it in a book),
    with an acknowledgement of its initial publication in this journal.
    Authors are permitted and encouraged to post their work online
    (e.g., in institutional repositories or on their website) prior to
    and during the submission process, as it can lead to productive
    exchanges, as well as earlier and greater citation of published work
    (See The Effect of Open Access ). All third-party images reproduced
    on this journal are shared under Educational Fair Use. For more
    information on Educational Fair Use , please see this useful
    checklist prepared by Columbia University Libraries . All copyright
    of third-party content posted here for research purposes belongs to
    its original owners. Unless otherwise stated all references to
    characters and comic art presented on this journal are ©, ® or ™ of
    their respective owners. No challenge to any owner’s rights is
    intended or should be inferred.
    Volume 	2
    Issue 	1
    Publication 	Journal of Open Research Software
    ISSN 	2049-9647
    Date 	2014-07-09
    DOI 	10.5334/jors.ay <http://doi.org/10.5334/jors.ay>
    Accessed 	12/20/2016, 12:28:03 PM
    Library Catalog 	openresearchsoftware.metajnl.com
    Language 	en
    Abstract 	Article: Best Practices for Computational Science:
    Software Infrastructure and Environments for Reproducible and
    Extensible Research
    Short Title 	Best Practices for Computational Science
    Date Added 	12/20/2016, 12:28:03 PM
    Modified 	12/20/2016, 12:28:03 PM


          Attachments

      o Full Text PDF
      o Snapshot
  *


        Biomedical research: increasing value, reducing waste

    Type 	Journal Article
    Author 	Malcolm R Macleod
    Author 	Susan Michie
    Author 	Ian Roberts
    Author 	Ulrich Dirnagl
    Author 	Iain Chalmers
    Author 	John P A Ioannidis
    Author 	Rustam Al-Shahi Salman
    Author 	An-Wen Chan
    Author 	Paul Glasziou
    URL 	http://www.sciencedirect.com/science/article/pii/S0140673613623296
    Volume 	383
    Issue 	9912
    Pages 	101-104
    Publication 	The Lancet
    ISSN 	0140-6736
    Date 	January 17, 2014
    Journal Abbr 	The Lancet
    DOI 	10.1016/S0140-6736(13)62329-6
    <http://doi.org/10.1016/S0140-6736(13)62329-6>
    Accessed 	12/20/2016, 2:47:32 PM
    Library Catalog 	ScienceDirect
    Short Title 	Biomedical research
    Date Added 	12/20/2016, 2:47:32 PM
    Modified 	12/20/2016, 2:47:32 PM


          Attachments

      o ScienceDirect Full Text PDF
      o ScienceDirect Snapshot
  *


        Build software better, together

    Type 	Web Page
    URL 	https://github.com <https://github.com/>
    Accessed 	1/18/2017, 1:14:36 PM
    Abstract 	GitHub is where people build software. More than 19
    million people use GitHub to discover, fork, and contribute to over
    50 million projects.
    Website Title 	GitHub
    Date Added 	1/18/2017, 1:14:36 PM
    Modified 	1/18/2017, 1:14:36 PM


          Attachments

      o Snapshot
  *


        Call to improve transparency of trials of non-regulated
        interventions

    Type 	Journal Article
    Author 	Rafael Dal-Ré
    Author 	Michael B. Bracken
    Author 	John P. A. Ioannidis
    URL 	http://www.bmj.com/content/350/bmj.h1323
    Rights 	© BMJ Publishing Group Ltd 2015
    Volume 	350
    Pages 	h1323
    Publication 	BMJ
    ISSN 	1756-1833
    Date 	2015/03/27
    Extra 	PMID: 25820265
    Journal Abbr 	BMJ
    DOI 	10.1136/bmj.h1323 <http://doi.org/10.1136/bmj.h1323>
    Accessed 	1/7/2017, 5:55:40 PM
    Library Catalog 	www.bmj.com
    Language 	en
    Abstract 	The public and clinicians require transparent, quality
    evidence for all interventions. Trials of non-regulated
    interventions are common, and efforts to improve their registration
    and publication compared with drug trials are overdue, say Rafael
    Dal-Ré, Michael Bracken, and John Ioannidis Efforts to promote the
    availability of data from clinical trials have been led
    predominantly by regulators1 or drug companies2 and tend to focus on
    regulated interventions—that is, drugs, biologics, and medical
    devices. By contrast, trials of non-regulated interventions such as
    diets, exercise programmes, physiotherapy, surgical procedures,
    behavioural interventions, or complementary medicine have received
    much less attention. To determine the benefits and harms of an
    intervention, randomised trial evidence is needed. These trials
    should be registered and published in an accurate and unbiased
    manner. Ideally clinical trial protocols and raw data should be made
    available to ensure transparency and for further use—for example, in
    individual patient data meta-analyses. These imperatives are well
    appreciated for trials of regulated interventions, but practices are
    lagging for non-regulated interventions. All of us are likely to
    experience one or more non-regulated intervention in our lives. Yet
    many trials in these fields are small, underpowered, and lack
    quality safeguards such as appropriate randomisation, blinding, or
    choice of placebo or sham control.3 The results are often spurious.
    Very large, well conducted, trials on non-regulated interventions
    are rare, even for common lifestyle interventions such as diet and
    exercise programmes.4 5 Some trials of non-regulated interventions
    such as surgical procedures and behavioural interventions have
    intrinsic difficulties in their conduct,6 7 such as how to
    standardise the intervention. Non-standardisation leads to more
    heterogeneity and potential for bias. In the United States the Food
    and Drug Administration is responsible for assessing all regulated
    interventions including drugs, biologics, and medical devices before
    they are licensed and commercially available. The …
    Date Added 	1/7/2017, 5:55:40 PM
    Modified 	1/7/2017, 5:55:40 PM


          Attachments

      o PubMed entry
      o Snapshot
  *


        Compendium for "Seasonal analyses of air pollution and mortality
        in 100 U.S. cities" by Peng, et al. (2005)

    Type 	Web Page
    URL 	http://www.biostat.jhsph.edu/~rpeng/reproducible/
    Accessed 	12/20/2016, 10:45:06 PM
    Date Added 	12/20/2016, 10:45:06 PM
    Modified 	12/20/2016, 10:45:06 PM


          Attachments

      o Compendium for "Seasonal analyses of air pollution and mortality
        in 100 U.S. cities" by Peng, et al. (2005)
  *


        Correction: Researcher Perspectives on Publication and Peer
        Review of Data

    Type 	Journal Article
    Author 	The PLOS ONE Staff
    URL
    http://journals.plos.org/plosone/article?id=10.1371/journal.pone.0123377

    Volume 	10
    Issue 	4
    Pages 	e0123377
    Publication 	PLOS ONE
    ISSN 	1932-6203
    Date 	Apr 2, 2015
    Journal Abbr 	PLOS ONE
    DOI 	10.1371/journal.pone.0123377
    <http://doi.org/10.1371/journal.pone.0123377>
    Accessed 	12/20/2016, 1:03:45 PM
    Library Catalog 	journals.plos.org
    Short Title 	Correction
    Date Added 	12/20/2016, 1:03:45 PM
    Modified 	12/20/2016, 1:03:45 PM


          Attachments

      o Full Text PDF
      o Snapshot
  *


        COS | Openness, Integrity, and Reproduciblity

    Type 	Web Page
    Author 	Johanna Cohoon
    URL 	https://cos.io/
    Accessed 	12/20/2016, 12:24:53 PM
    Abstract 	COS is non-profit technology start-up dedicated to
    improving the alignment between scientific values and scientific
    practices.
    Date Added 	12/20/2016, 12:24:53 PM
    Modified 	12/20/2016, 12:24:53 PM


          Attachments

      o Snapshot
  *


        COS | TOP

    Type 	Web Page
    Author 	Johanna Cohoon
    URL 	https://cos.io/top/
    Accessed 	1/7/2017, 1:50:39 PM
    Abstract 	Information about the TOP Guidelines
    Date Added 	1/7/2017, 1:50:39 PM
    Modified 	1/7/2017, 1:50:39 PM


          Attachments

      o Snapshot
  *


        Costs Of Slipshod Research Methods May Be In The Billions :
        Shots - Health News : NPR

    Type 	Web Page
    URL
    http://www.npr.org/sections/health-shots/2015/06/09/413140503/costs-of-slipshod-research-methods-may-be-in-the-billions

    Accessed 	1/3/2017, 11:27:33 PM
    Date Added 	1/3/2017, 11:27:33 PM
    Modified 	1/3/2017, 11:27:33 PM


          Attachments

      o Costs Of Slipshod Research Methods May Be In The Billions :
        Shots - Health News : NPR
  *


        CRAN Task View: Reproducible Research

    Type 	Journal Article
    Author 	Max Kuhn
    URL 	https://CRAN.R-project.org/view=ReproducibleResearch
    <https://cran.r-project.org/view=ReproducibleResearch>
    Date 	2015-12-03
    Accessed 	4/5/2017, 3:35:14 PM
    Library Catalog 	cran.r-project.org
    Short Title 	CRAN Task View
    Date Added 	4/5/2017, 3:35:14 PM
    Modified 	4/5/2017, 3:35:14 PM


          Attachments

      o Snapshot
  *


        Creating the New Normal: Fostering a Culture of Data Sharing
        With Researchers

    Type 	Web Page
    URL 	https://www.diglib.org/forums/2013forum/schedule/28-2/
    Accessed 	12/20/2016, 12:28:33 PM
    Date Added 	12/20/2016, 12:28:33 PM
    Modified 	12/20/2016, 12:28:33 PM


          Attachments

      o Creating the New Normal: Fostering a Culture of Data Sharing
        With Researchers
  *


        Critical Appraisal and Data Extraction for Systematic Reviews of
        Prediction Modelling Studies: The CHARMS Checklist

    Type 	Journal Article
    Author 	Karel G. M. Moons
    Author 	Joris A. H. de Groot
    Author 	Walter Bouwmeester
    Author 	Yvonne Vergouwe
    Author 	Susan Mallett
    Author 	Douglas G. Altman
    Author 	Johannes B. Reitsma
    Author 	Gary S. Collins
    URL
    http://journals.plos.org/plosmedicine/article?id=10.1371/journal.pmed.1001744

    Volume 	11
    Issue 	10
    Pages 	e1001744
    Publication 	PLOS Medicine
    ISSN 	1549-1676
    Date 	Oct 14, 2014
    Journal Abbr 	PLOS Medicine
    DOI 	10.1371/journal.pmed.1001744
    <http://doi.org/10.1371/journal.pmed.1001744>
    Accessed 	2/2/2017, 2:46:59 PM
    Library Catalog 	PLoS Journals
    Abstract 	Carl Moons and colleagues provide a checklist and
    background explanation for critically appraising and extracting data
    from systematic reviews of prognostic and diagnostic prediction
    modelling studies. Please see later in the article for the Editors'
    Summary
    Short Title 	Critical Appraisal and Data Extraction for Systematic
    Reviews of Prediction Modelling Studies
    Date Added 	2/2/2017, 2:46:59 PM
    Modified 	2/2/2017, 2:46:59 PM


          Tags:

      o Breast cancer
      o Cancer detection and diagnosis
      o Diagnostic medicine
      o Forecasting
      o Instrument calibration
      o Machine learning
      o Systematic reviews
      o Type 2 diabetes


          Attachments

      o Full Text PDF
      o Snapshot
  *


        DAMDID_150623.pdf

    Type 	Attachment
    URL
    https://www.sba-research.org/wp-content/uploads/publications/DAMDID_150623.pdf

    Accessed 	12/20/2016, 12:12:22 PM
    Date Added 	12/20/2016, 12:12:22 PM
    Modified 	12/20/2016, 12:12:23 PM

  *


        Data and Code Sharing Roundtable

    Type 	Web Page
    URL 	http://web.stanford.edu/~vcs/Conferences/RoundtableNov212009/
    Accessed 	12/20/2016, 12:29:28 PM
    Date Added 	12/20/2016, 12:29:28 PM
    Modified 	12/20/2016, 12:29:28 PM


          Attachments

      o Data and Code Sharing Roundtable
  *


        Data Citation WG Recommendations | RDA

    Type 	Web Page
    URL
    https://www.rd-alliance.org/group/data-citation-wg/outcomes/data-citation-recommendation.html

    Accessed 	2/15/2017, 12:42:49 PM
    Date Added 	2/15/2017, 12:42:49 PM
    Modified 	2/15/2017, 12:42:49 PM


          Attachments

      o Data Citation WG Recommendations | RDA
  *


        Data Sharing by Scientists: Practices and Perceptions

    Type 	Journal Article
    Author 	Carol Tenopir
    Author 	Suzie Allard
    Author 	Kimberly Douglass
    Author 	Arsev Umur Aydinoglu
    Author 	Lei Wu
    Author 	Eleanor Read
    Author 	Maribeth Manoff
    Author 	Mike Frame
    URL
    http://journals.plos.org/plosone/article?id=10.1371/journal.pone.0021101

    Volume 	6
    Issue 	6
    Pages 	e21101
    Publication 	PLOS ONE
    ISSN 	1932-6203
    Date 	Jun 29, 2011
    Journal Abbr 	PLOS ONE
    DOI 	10.1371/journal.pone.0021101
    <http://doi.org/10.1371/journal.pone.0021101>
    Accessed 	12/20/2016, 1:05:49 PM
    Library Catalog 	journals.plos.org
    Abstract 	Background Scientific research in the 21st century is more
    data intensive and collaborative than in the past. It is important
    to study the data practices of researchers – data accessibility,
    discovery, re-use, preservation and, particularly, data sharing.
    Data sharing is a valuable part of the scientific method allowing
    for verification of results and extending research from prior
    results. Methodology/Principal Findings A total of 1329 scientists
    participated in this survey exploring current data sharing practices
    and perceptions of the barriers and enablers of data sharing.
    Scientists do not make their data electronically available to others
    for various reasons, including insufficient time and lack of
    funding. Most respondents are satisfied with their current processes
    for the initial and short-term parts of the data or research
    lifecycle (collecting their research data; searching for, describing
    or cataloging, analyzing, and short-term storage of their data) but
    are not satisfied with long-term data preservation. Many
    organizations do not provide support to their researchers for data
    management both in the short- and long-term. If certain conditions
    are met (such as formal citation and sharing reprints) respondents
    agree they are willing to share their data. There are also
    significant differences and approaches in data management practices
    based on primary funding agency, subject discipline, age, work
    focus, and world region. Conclusions/Significance Barriers to
    effective data sharing and preservation are deeply rooted in the
    practices and culture of the research process as well as the
    researchers themselves. New mandates for data management plans from
    NSF and other federal agencies and world-wide attention to the need
    to share and preserve data could lead to changes. Large scale
    programs, such as the NSF-sponsored DataNET (including projects like
    DataONE) will both bring attention and resources to the issue and
    make it easier for scientists to apply sound data management
    principles.
    Short Title 	Data Sharing by Scientists
    Date Added 	12/20/2016, 1:05:49 PM
    Modified 	12/20/2016, 1:05:49 PM


          Attachments

      o Full Text PDF
      o Snapshot
  *


        Data Sharing Improves Research, Knowledge & Patient Care

    Type 	Web Page
    URL
    http://www.phrma.org/press-release/data-sharing-commitments-will-enhance-research-and-scientific-knowledge-advance-patient-care-and-improve-public-health

    Accessed 	12/20/2016, 2:48:14 PM
    Abstract 	Press release: Data Sharing Commitments will Enhance
    Research and Scientific Knowledge, Advance Patient Care and Improve
    Public Health
    Website Title 	Phrma
    Date Added 	12/20/2016, 2:48:14 PM
    Modified 	12/20/2016, 2:48:14 PM


          Attachments

      o Snapshot
  *


        Debunking Misinformation About Stolen Climate Emails in the
        "Climategate" Manufactured Controversy

    Type 	Web Page
    URL
    http://www.ucsusa.org/global_warming/solutions/fight-misinformation/debunking-misinformation-stolen-emails-climategate.html

    Accessed 	12/20/2016, 12:25:54 PM
    Abstract 	The international controversy over emails stolen from the
    University of East Anglia’s Climatic Research Unit has generated a
    lot more heat that light over the past two weeks. Experts at the
    Union of Concerned Scientists (UCS) have concluded that while the
    emails “do raise some valid concerns about scientific integrity,
    they do not indicate that climate data and research have been
    compromised.” Below are the highlights of UCS’s analysis of the
    emails and the debate surrounding them.
    Website Title 	Union of Concerned Scientists
    Date Added 	12/20/2016, 12:25:54 PM
    Modified 	12/20/2016, 12:25:54 PM


          Attachments

      o Snapshot
  *


        Developing Open-Source Scientific Practice

    Type 	Book Section
    Author 	Millman, K. Jarrod
    Author 	Perez, Fernando
    Editor 	Stodden, Victoria
    Editor 	Leish, Friedrich
    Editor 	Peng, Roger D.
    Series 	R series
    Publisher 	CRC Press Taylor & Francis Group, LLC
    Pages 	149-183
    ISBN 	978-1-4665-6159-5
    Date 	2014
    Language 	English
    Book Title 	Implementing Reproducible Research
    Date Added 	1/1/2017, 10:37:20 AM
    Modified 	1/1/2017, 10:45:48 AM

  *


        Doxygen: Main Page

    Type 	Web Page
    URL 	http://www.stack.nl/~dimitri/doxygen/
    Accessed 	12/20/2016, 12:21:53 PM
    Date Added 	12/20/2016, 12:21:53 PM
    Modified 	12/20/2016, 12:21:53 PM


          Attachments

      o Doxygen: Main Page
  *


        Drug development: Raise standards for preclinical cancer
        research. - PubMed - NCBI

    Type 	Web Page
    Author 	Begley CG and Ellis LM
    URL 	https://www.ncbi.nlm.nih.gov/pubmed/22460880
    Accessed 	12/20/2016, 1:29:59 PM
    Abstract 	Nature. 2012 Mar 28;483(7391):531-3. doi: 10.1038/483531a.
    Short Title 	Drug development
    Date Added 	12/20/2016, 1:29:59 PM
    Modified 	12/20/2016, 1:29:59 PM


          Attachments

      o Snapshot
  *


        Electronic Waste Management Best Practices

    Type 	Web Page
    URL
    http://www.sustainablecitiesinstitute.org/topics/materials-management/electronic-and-appliances-waste-management/electronic-waste-best-management-practices

    Accessed 	1/8/2017, 6:07:48 PM
    Date Added 	1/8/2017, 6:07:48 PM
    Modified 	1/8/2017, 6:07:48 PM


          Attachments

      o Electronic Waste Management Best Practices
  *


        Empirical Study of Data Sharing by Authors Publishing in PLoS
        Journals

    Type 	Journal Article
    Author 	Caroline J. Savage
    Author 	Andrew J. Vickers
    Editor 	Chris Mavergames
    URL 	http://dx.plos.org/10.1371/journal.pone.0007078
    Volume 	4
    Issue 	9
    Pages 	e7078
    Publication 	PLoS ONE
    ISSN 	1932-6203
    Date 	2009-9-18
    DOI 	10.1371/journal.pone.0007078
    <http://doi.org/10.1371/journal.pone.0007078>
    Accessed 	1/2/2017, 9:32:41 PM
    Library Catalog 	CrossRef
    Language 	en
    Date Added 	1/2/2017, 9:32:41 PM
    Modified 	1/2/2017, 9:32:41 PM

  *


        ENABLING REPRODUCIBLE RESEARCH: LICENSING SCIENTIFIC INNOVATION

    Type 	Journal Article
    Author 	Victoria Stodden
    URL 	http://web.stanford.edu/~vcs/papers/ijclp-STODDEN-2009.pdf
    Publication 	International Journal of Communications Law & Policy
    Abstract 	There is a gap in the current licensing and copyright
    structure for the growing number of scientists releasing their
    research publicly, particularly on the Internet. Scientific research
    produces more scholarship than the final paper: for example, the
    code, data structures, experimental design and parameters,
    documentation, and figures, are all important both for communication
    of the scholarship and replication of the results. US copyright law
    is a barrier to the sharing of scientific scholarship since it
    establishes exclusive rights for creators over their work, thereby
    limiting the ability of others to copy, use, build upon, or alter
    the research. This is precisely opposite to prevailing scientific
    norms, which provide both that results be replicated before accepted
    as knowledge, and that scientific understanding be built upon
    previous discoveries for which authorship recognition is given. In
    accordance with these norms and to encourage the release of all
    scientific scholarship, I propose the Reproducible Research Standard
    (RRS) both to ensure attribution and facilitate the sharing of
    scientific works. Using the RRS on all components of scientific
    scholarship will encourage reproducible scientific investigation,
    facilitate greater collaboration, and promote engagement of the
    larger community in scientific learning and discovery.
    Date Added 	12/20/2016, 2:21:28 PM
    Modified 	12/20/2016, 2:24:02 PM

  *


        ENVIRONMENTAL POLICY: Researchers and Lawmakers Clash Over
        Access to Data

    Type 	Journal Article
    Author 	J. Kaiser
    URL 	http://www.sciencemag.org/cgi/doi/10.1126/science.277.5325.467
    Volume 	277
    Issue 	5325
    Pages 	467-467
    Publication 	Science
    ISSN 	00368075, 10959203
    Date 	1997-7-25
    DOI 	10.1126/science.277.5325.467
    <http://doi.org/10.1126/science.277.5325.467>
    Accessed 	12/20/2016, 10:47:36 PM
    Library Catalog 	CrossRef
    Short Title 	ENVIRONMENTAL POLICY
    Date Added 	12/20/2016, 10:47:36 PM
    Modified 	12/20/2016, 10:47:36 PM

  *


        Estimating the reproducibility of psychological science

    Type 	Journal Article
    Author 	Open Science Collaboration
    URL 	http://science.sciencemag.org/content/349/6251/aac4716
    Rights 	Copyright © 2015, American Association for the Advancement
    of Science
    Volume 	349
    Issue 	6251
    Pages 	aac4716
    Publication 	Science
    ISSN 	0036-8075, 1095-9203
    Date 	2015/08/28
    Extra 	PMID: 26315443
    DOI 	10.1126/science.aac4716 <http://doi.org/10.1126/science.aac4716>
    Accessed 	12/20/2016, 12:55:17 PM
    Library Catalog 	science.sciencemag.org
    Language 	en
    Abstract 	One of the central goals in any scientific endeavor is to
    understand causality. Experiments that seek to demonstrate a
    cause/effect relation most often manipulate the postulated causal
    factor. Aarts et al. describe the replication of 100 experiments
    reported in papers published in 2008 in three high-ranking
    psychology journals. Assessing whether the replication and the
    original experiment yielded the same result according to several
    criteria, they find that about one-third to one-half of the original
    findings were also observed in the replication study. Science , this
    issue [10.1126/science.aac4716][1] [1]:
    /lookup/doi/10.1126/science.aac4716
    Date Added 	12/20/2016, 12:55:17 PM
    Modified 	12/20/2016, 12:55:17 PM


          Attachments

      o Full Text PDF
      o PubMed entry
      o Snapshot
  *


        Estimating the reproducibility of psychological science

    Type 	Journal Article
    Author 	Open Science Collaboration
    URL 	http://www.sciencemag.org/cgi/doi/10.1126/science.aac4716
    Volume 	349
    Issue 	6251
    Pages 	aac4716-aac4716
    Publication 	Science
    ISSN 	0036-8075, 1095-9203
    Date 	2015-08-28
    DOI 	10.1126/science.aac4716 <http://doi.org/10.1126/science.aac4716>
    Accessed 	12/20/2016, 12:59:01 PM
    Library Catalog 	CrossRef
    Language 	en
    Date Added 	12/20/2016, 12:59:01 PM
    Modified 	12/20/2016, 12:59:01 PM

  *


        Evidence for public health decision-making: towards reliable
        synthesis. - PubMed - NCBI

    Type 	Web Page
    Author 	Waters E
    URL 	https://www.ncbi.nlm.nih.gov/pubmed/19377706
    Accessed 	1/7/2017, 1:27:19 PM
    Abstract 	Bull World Health Organ. 2009 Mar;87(3):164. Editorial
    Short Title 	Evidence for public health decision-making
    Date Added 	1/7/2017, 1:27:19 PM
    Modified 	1/7/2017, 1:27:19 PM


          Attachments

      o Snapshot
  *


        Examining the Challenges of Scientific Workflows

    Type 	Journal Article
    Author 	Y. Gil
    Author 	E. Deelman
    Author 	M. Ellisman
    Author 	T. Fahringer
    Author 	G. Fox
    Author 	D. Gannon
    Author 	C. Goble
    Author 	M. Livny
    Author 	L. Moreau
    Author 	J. Myers
    Volume 	40
    Issue 	12
    Pages 	24-32
    Publication 	Computer
    ISSN 	0018-9162
    Date 	December 2007
    DOI 	10.1109/MC.2007.421 <http://doi.org/10.1109/MC.2007.421>
    Library Catalog 	IEEE Xplore
    Abstract 	Workflows have emerged as a paradigm for representing and
    managing complex distributed computations and are used to accelerate
    the pace of scientific progress. A recent National Science
    Foundation workshop brought together domain, computer, and social
    scientists to discuss requirements of future scientific applications
    and the challenges they present to current workflow technologies.
    Date Added 	4/4/2017, 8:39:53 AM
    Modified 	4/4/2017, 8:39:53 AM


          Tags:

      o Acceleration
      o Application software
      o Collaborative work
      o collaboratories
      o complex distributed computation
      o computing practices
      o Concurrent computing
      o data analysis
      o Distributed computing
      o distributed processing
      o Earthquakes
      o National Science Foundation
      o natural sciences computing
      o scientific workflow
      o Scientific workflows
      o workflow management software


          Attachments

      o IEEE Xplore Abstract Record
      o IEEE Xplore Full Text PDF
  *


        For Your Reconsideration

    Type 	Web Page
    URL
    https://www.thisamericanlife.org/radio-archives/episode/584/for-your-reconsideration

    Accessed 	1/3/2017, 11:33:46 PM
    Abstract 	The older and wiser we get, the more bewildering our past
    decisions can seem. This week, people revisit those decisions — and
    we revisit a story we aired a year ago with new, fascinating updates
    about a groundbreaking study that turned out to be false.
    Website Title 	This American Life
    Date Added 	1/3/2017, 11:33:46 PM
    Modified 	1/3/2017, 11:33:46 PM


          Attachments

      o Snapshot
  *


        From workflows to Research Objects: an architecture for
        preserving the semantics of science

    Type 	Journal Article
    Author 	Kevin Page
    Author 	Raúl Palma
    Author 	Piotr Hotextordfeminineubowicz
    Author 	Graham Klyne
    Author 	Stian Soiland-Reyes
    Author 	Don Cruickshank
    Author 	Rafael González Cabero
    Author 	Esteban Garc'ia
    Author 	David De Roure Cuesta
    Author 	Jun Zhao
    Author 	others
    URL
    https://www.researchgate.net/publication/236237926_From_workflows_to_Research_Objects_an_architecture_for_preserving_the_semantics_of_science

    Publication 	ResearchGate
    Date 	2012/01/01
    Accessed 	12/23/2016, 8:07:51 PM
    Library Catalog 	www.researchgate.net
    Abstract 	Official Full-Text Publication: From workflows to Research
    Objects: an architecture for preserving the semantics of science on
    ResearchGate, the professional network for scientists.
    Short Title 	From workflows to Research Objects
    Date Added 	12/23/2016, 8:07:51 PM
    Modified 	12/23/2016, 8:07:51 PM


          Attachments

      o Snapshot
  *


        Git - About Version Control

    Type 	Web Page
    URL
    https://git-scm.com/book/en/v2/Getting-Started-About-Version-Control
    Accessed 	1/18/2017, 1:19:11 PM
    Date Added 	1/18/2017, 1:19:11 PM
    Modified 	1/18/2017, 1:19:11 PM


          Attachments

      o Git - About Version Control
  *


        “Hardly worth the effort”? Medical journals’ policies and their
        editors’ and publishers’ views on trial registration and
        publication bias: quantitative and qualitative study

    Type 	Journal Article
    Author 	Elizabeth Wager
    Author 	Peter Williams
    URL 	http://www.bmj.com/content/347/bmj.f5248
    Rights 	© Wager et al 2013. This is an Open Access article
    distributed in accordance with the Creative Commons Attribution Non
    Commercial (CC BY-NC 3.0) license, which permits others to
    distribute, remix, adapt, build upon this work non-commercially, and
    license their derivative works on different terms, provided the
    original work is properly cited and the use is non-commercial. See:
    http://creativecommons.org/licenses/by-nc/3.0/.
    Volume 	347
    Pages 	f5248
    Publication 	BMJ
    ISSN 	1756-1833
    Date 	2013/09/06
    Extra 	PMID: 24014339
    Journal Abbr 	BMJ
    DOI 	10.1136/bmj.f5248 <http://doi.org/10.1136/bmj.f5248>
    Accessed 	1/4/2017, 12:43:33 AM
    Library Catalog 	www.bmj.com
    Language 	en
    Abstract 	Objectives To determine the proportion of medical journals
    requiring trial registration and to understand their reasons for
    adopting (or not adopting) such policies and other measures designed
    to reduce publication bias. Design Quantitative study of journals’
    instructions to authors (in June 2012) and qualitative study of
    editors’ and publishers’ views on trial registration and publication
    bias (carried out in Autumn 2012). Setting Random selection of 200
    medical journals publishing clinical trials identified from the
    Cochrane CENTRAL database. Participants Editors (n=13) and
    publishers (n=3) of journals with different policies on trial
    registration (and with recently changed policies) identified from
    the survey of their instructions to authors. Results Only 55/200
    journals (28%) required trial registration according to their
    instructions and a further three (2%) encouraged it. The editors and
    publishers interviewed explained their journals’ reluctance to
    require registration in terms of not wanting to lose out to rival
    journals, not wanting to reject otherwise sound articles or
    submissions from developing countries, and perceptions that such
    policies were not relevant to all journals. Some interviewees
    considered that registration was unnecessary for small or
    exploratory studies. Conclusions Although many major medical
    journals state that they will only publish clinical trials that have
    been prospectively registered, and such policies have been
    associated with a dramatic increase in the number of trials being
    registered, most smaller journals have not adopted such policies.
    Editors and publishers may be reluctant to require registration
    because they do not understand its benefits or because they fear
    that adopting such a policy would put their journal at a
    disadvantage to competitors.
    Short Title 	“Hardly worth the effort”?
    Date Added 	1/4/2017, 12:43:33 AM
    Modified 	1/4/2017, 12:43:33 AM


          Attachments

      o Full Text PDF
      o PubMed entry
      o Snapshot
  *


        Home - Center for Open Data Enterprise

    Type 	Web Page
    URL 	http://www.opendataenterprise.org/index.html
    Accessed 	12/20/2016, 2:54:51 PM
    Date Added 	12/20/2016, 2:54:51 PM
    Modified 	12/20/2016, 2:54:51 PM


          Attachments

      o Home - Center for Open Data Enterprise
  *


        Home - ClinicalTrials.gov

    Type 	Web Page
    URL 	https://clinicaltrials.gov/
    Accessed 	1/18/2017, 12:00:13 PM
    Date Added 	1/18/2017, 12:00:13 PM
    Modified 	1/18/2017, 12:00:13 PM


          Attachments

      o Home - ClinicalTrials.gov
  *


        How people build software · GitHub

    Type 	Web Page
    URL 	https://github.com/
    Accessed 	1/18/2017, 1:17:28 PM
    Date Added 	1/18/2017, 1:17:28 PM
    Modified 	1/18/2017, 1:17:28 PM


          Attachments

      o How people build software · GitHub
  *


        How scientists fool themselves – and how they can stop

    Type 	Journal Article
    Author 	Regina Nuzzo
    URL 	http://www.nature.com/doifinder/10.1038/526182a
    Volume 	526
    Issue 	7572
    Pages 	182-185
    Publication 	Nature
    ISSN 	0028-0836, 1476-4687
    Date 	2015-10-7
    DOI 	10.1038/526182a <http://doi.org/10.1038/526182a>
    Accessed 	12/20/2016, 2:29:00 PM
    Library Catalog 	CrossRef
    Date Added 	12/20/2016, 2:29:00 PM
    Modified 	12/20/2016, 2:29:00 PM

  *


        Implementing Reproducible Research

    Type 	Book
    Author 	Victoria Stodden
    Author 	Friedrich Leisch
    Author 	Roger D. Peng
    Publisher 	CRC Press
    ISBN 	978-1-4665-6159-5
    Date 	2014-04-14
    Extra 	Google-Books-ID: JcmSAwAAQBAJ
    Library Catalog 	Google Books
    Language 	en
    Abstract 	In computational science, reproducibility requires that
    researchers make code and data available to others so that the data
    can be analyzed in a similar manner as in the original publication.
    Code must be available to be distributed, data must be accessible in
    a readable format, and a platform must be available for widely
    distributing the data and code. In addition, both data and code need
    to be licensed permissively enough so that others can reproduce the
    work without a substantial legal burden. Implementing Reproducible
    Research covers many of the elements necessary for conducting and
    distributing reproducible research. It explains how to accurately
    reproduce a scientific result. Divided into three parts, the book
    discusses the tools, practices, and dissemination platforms for
    ensuring reproducibility in computational science. It describes:
    Computational tools, such as Sweave, knitr, VisTrails, Sumatra, CDE,
    and the Declaratron system Open source practices, good programming
    practices, trends in open science, and the role of cloud computing
    in reproducible research Software and methodological platforms,
    including open source software packages, RunMyCode platform, and
    open access journals Each part presents contributions from leaders
    who have developed software and other products that have advanced
    the field. Supplementary material is available at
    www.ImplementingRR.org.
    # of Pages 	450
    Date Added 	1/8/2017, 6:04:08 PM
    Modified 	1/8/2017, 6:04:08 PM


          Tags:

      o Computers / Mathematical & Statistical Software
      o Mathematics / Probability & Statistics / General
      o Science / Life Sciences / Biology


          Attachments

      o Google Books Link
  *


        Industry sponsorship and research outcome

    Type 	Book Section
    Editor 	The Cochrane Collaboration
    Author 	Andreas Lundh
    Author 	Sergio Sismondo
    Author 	Joel Lexchin
    Author 	Octavian A Busuioc
    Author 	Lisa Bero
    URL 	http://doi.wiley.com/10.1002/14651858.MR000033.pub2
    Place 	Chichester, UK
    Publisher 	John Wiley & Sons, Ltd
    Date 	2012-12-12
    Accessed 	1/3/2017, 11:55:38 AM
    Library Catalog 	CrossRef
    Language 	en
    Book Title 	Cochrane Database of Systematic Reviews
    Date Added 	1/3/2017, 11:55:38 AM
    Modified 	1/3/2017, 11:55:38 AM

  *


        Introduction to roxygen2

    Type 	Web Page
    URL
    https://cran.r-project.org/web/packages/roxygen2/vignettes/roxygen2.html

    Accessed 	4/5/2017, 3:30:43 PM
    Date Added 	4/5/2017, 3:30:43 PM
    Modified 	4/5/2017, 3:30:43 PM


          Attachments

      o Introduction to roxygen2
  *


        Irregularities in LaCour (2014)

    Type 	Journal Article
    Author 	Broockman, David
    Author 	Kalla, Joshua
    Author 	Aronow, Peter
    URL
    http://stanford.edu/~dbroock/broockman_kalla_aronow_lg_irregularities.pdf

    Abstract 	We report a number of irregularities in the replication
    dataset posted for LaCour and Green (Science, “When contact changes
    minds: An experiment on transmission of support for gay equality,”
    2014) that jointly suggest the dataset (LaCour 2014) was not
    collected as described. These irregularities include baseline
    outcome data that is statistically indistinguishable from a national
    survey and over-time changes that are unusually small and
    indistinguishable from perfectly normally distributed noise. Other
    elements of the dataset are inconsistent with patterns typical in
    randomized experiments and survey responses and/or inconsistent with
    the claimed design of the study. A straightforward procedure may
    generate these anomalies nearly exactly: for both studies reported
    in the paper, a random sample of the 2012 Cooperative Campaign
    Analysis Project (CCAP) form the baseline data and normally
    distributed noise are added to simulate follow-up waves.
    Date Added 	12/20/2016, 2:39:02 PM
    Modified 	12/20/2016, 2:40:55 PM

  *


        Is your research reproducible?

    Type 	Web Page
    Author 	ANDS
    URL
    http://www.ands.org.au/news-and-events/share-newsletter/share-25/is-your-research-reproducible

    Accessed 	3/13/2017, 12:48:51 PM
    Abstract 	In Australia $5-6 billion is invested in health and
    medical research each year – however it is becoming increasingly
    clear that a significant amount of this research may not be
    reproducible.
    Website Title 	ANDS
    Date Added 	3/13/2017, 12:48:51 PM
    Modified 	3/13/2017, 12:48:51 PM


          Attachments

      o Snapshot
  *


        Jenkins

    Type 	Web Page
    URL 	/index.html
    Accessed 	4/5/2017, 2:37:57 PM
    Abstract 	Jenkins – Continuous Delivery for every team
    Website Title 	Jenkins
    Date Added 	4/5/2017, 2:37:57 PM
    Modified 	4/5/2017, 2:37:57 PM


          Attachments

      o Snapshot
  *


        knitr: A General-Purpose Package for Dynamic Report Generation in R

    Type 	Computer Program
    Programmer 	Yihui Xie
    Programmer 	Adam Vogt
    Programmer 	Alastair Andrew
    Programmer 	Alex Zvoleff
    Programmer 	Andre Simon (the CSS files under inst/themes/ were
    derived from the Highlight package http://www.andre-simon.de)
    Programmer 	Aron Atkins
    Programmer 	Aaron Wolen
    Programmer 	Ashley Manton
    Programmer 	Ben Baumer
    Programmer 	Brian Diggs
    Programmer 	Cassio Pereira
    Programmer 	David Robinson
    Programmer 	Donald Arseneau (the framed package at
    inst/misc/framed.sty)
    Programmer 	Doug Hemken
    Programmer 	Duncan Murdoch
    Programmer 	Fabian Hirschmann
    Programmer 	Fitch Simeon
    Programmer 	Frank E. Harrell Jr (the Sweavel package at
    inst/misc/Sweavel.sty)
    Programmer 	Gregoire Detrez
    Programmer 	Hadley Wickham
    Programmer 	Heewon Jeon
    Programmer 	Henrik Bengtsson
    Programmer 	Hiroaki Yutani
    Programmer 	Jake Burkhead
    Programmer 	James Manton
    Programmer 	Jared Lander
    Programmer 	Jason Punyon
    Programmer 	Jeff Arnold
    Programmer 	Jeremy Ashkenas (the CSS file at
    inst/misc/docco-classic.css)
    Programmer 	Jeremy Stephens
    Programmer 	Jim Hester
    Programmer 	Joe Cheng
    Programmer 	Johannes Ranke
    Programmer 	John Honaker
    Programmer 	John Muschelli
    Programmer 	Jonathan Keane
    Programmer 	J. J. Allaire
    Programmer 	Johan Toloe
    Programmer 	Joseph Larmarange
    Programmer 	Julien Barnier
    Programmer 	Kaiyin Zhong
    Programmer 	Kamil Slowikowski
    Programmer 	Kevin K. Smith
    Programmer 	Kirill Mueller
    Programmer 	Kohske Takahashi
    Programmer 	Michael Friendly
    Programmer 	Michal Bojanowski
    Programmer 	Michel Kuhlmann
    Programmer 	Nacho Caballero
    Programmer 	Nick Salkowski
    Programmer 	Noam Ross
    Programmer 	Qiang Li
    Programmer 	Ramnath Vaidyanathan
    Programmer 	Richard Cotton
    Programmer 	Robert Krzyzanowski
    Programmer 	Romain Francois
    Programmer 	Scott Kostyshak
    Programmer 	Sebastian Meyer
    Programmer 	Sietse Brouwer
    Programmer 	Simon de Bernard
    Programmer 	Taiyun Wei
    Programmer 	Thibaut Assus
    Programmer 	Thibaut Lamadon
    Programmer 	Thomas Leeper
    Programmer 	Tom Torsney-Weir
    Programmer 	Trevor Davis
    Programmer 	Viktoras Veitas
    Programmer 	Weicheng Zhu
    Programmer 	Wush Wu
    Programmer 	Zachary Foster
    URL 	https://cran.r-project.org/web/packages/knitr/index.html
    Rights 	GPL-2 | GPL-3 [expanded from: GPL]
    Date 	2016-11-22
    Accessed 	4/5/2017, 3:31:42 PM
    Library Catalog 	R-Packages
    Version 	1.15.1
    Abstract 	Provides a general-purpose tool for dynamic report
    generation in R using Literate Programming techniques.
    Short Title 	knitr
    Date Added 	4/5/2017, 3:31:42 PM
    Modified 	4/5/2017, 3:31:42 PM


          Attachments

      o R Package Snapshot
  *


        Knuth: Literate Programming

    Type 	Web Page
    URL 	http://www-cs-faculty.stanford.edu/~uno/lp.html
    Accessed 	1/7/2017, 7:24:20 PM
    Date Added 	1/7/2017, 7:24:20 PM
    Modified 	1/7/2017, 7:24:20 PM


          Attachments

      o Knuth: Literate Programming
  *


        LaTeX - A document preparation system

    Type 	Web Page
    URL 	https://www.latex-project.org/
    Accessed 	12/20/2016, 12:22:33 PM
    Date Added 	12/20/2016, 12:22:33 PM
    Modified 	12/20/2016, 12:22:33 PM


          Attachments

      o LaTeX - A document preparation system
  *


        Limited Reproducibility of Research Findings: Implications for
        the Welfare of Research Participants and Considerations for
        Institutional Review Boards

    Type 	Web Page
    Author 	Barbara K. Redman
    Author 	Arthur L. Caplan July-August 2016 Volume: 38
    Author 	Issue: 4 Free article PDF
    URL
    http://www.thehastingscenter.org/irb_article/limited-reproducibility-research-findings-implications-welfare-research-participants-considerations-institutional-review-boards/

    Date 	2016-07-19T14:53:29-05:00
    Accessed 	1/6/2017, 2:22:26 PM
    Abstract 	In a number of biomedical science fields, a lack of
    reproducibility of research results has caused alarm about wasted
    resources, both human and financial.1 The inability to replicate
    findings has significant implications not only for the reliability
    of science but also for research subjects. A problem that has not
    drawn sufficient attention is that flawed... Read more
    Website Title 	The Hastings Center
    Short Title 	Limited Reproducibility of Research Findings
    Date Added 	1/6/2017, 2:22:26 PM
    Modified 	1/6/2017, 2:22:26 PM


          Attachments

      o Snapshot
  *


        Literate Programming

    Type 	Book
    Author 	Knuth, Donald E.
    URL
    http://www.press.uchicago.edu/ucp/books/book/distributed/L/bo3629677.html

    ISBN 	0-937073-80-6
    Accessed 	2/15/2017, 10:53:09 AM
    Library Catalog 	press.uchicago.edu
    Abstract 	This anthology of essays from Donald Knuth, "the father of
    computer science," and the inventor of literate programming includes
    early essays on related topics such as structured programming, as
    well as The Computer Journal article that launched literate
    programming itself. Many examples are given, including excerpts from
    the programs for TeX and METAFONT. The final essay is an example of
    CWEB, a system for literate programming in C and related
    languages.This volume is first in a series of Knuth's collected works.
    Date Added 	2/15/2017, 10:53:09 AM
    Modified 	2/15/2017, 10:55:50 AM


          Attachments

      o Snapshot
  *


        Literate Programming -- Propaganda and Tools

    Type 	Web Page
    URL 	http://vasc.ri.cmu.edu/old_help/Programming/Literate/literate.html
    Accessed 	1/25/2017, 10:14:43 PM
    Date Added 	1/25/2017, 10:14:43 PM
    Modified 	1/25/2017, 10:14:43 PM


          Attachments

      o Literate Programming -- Propaganda and Tools
  *


        NIH Policy: Rigor and Transparency - Module 1

    Type 	Web Page
    URL 	https://grants.nih.gov/reproducibility/module_1/presentation.html
    Accessed 	12/20/2016, 1:53:21 PM
    Date Added 	12/20/2016, 1:53:21 PM
    Modified 	12/20/2016, 1:53:21 PM


          Attachments

      o NIH Policy: Rigor and Transparency - Module 1
  *


        NOT-OD-15-103: Enhancing Reproducibility through Rigor and
        Transparency

    Type 	Web Page
    URL
    https://grants.nih.gov/grants/guide/notice-files/NOT-OD-15-103.html
    Accessed 	1/3/2017, 10:51:48 PM
    Date Added 	1/3/2017, 10:51:48 PM
    Modified 	1/3/2017, 10:51:48 PM


          Attachments

      o NOT-OD-15-103: Enhancing Reproducibility through Rigor and
        Transparency
  *


        OECD Principles and Guidelines for Access to Research Data from
        Public Funding - OECD

    Type 	Web Page
    URL
    http://www.oecd.org/sti/sci-tech/oecdprinciplesandguidelinesforaccesstoresearchdatafrompublicfunding.htm

    Accessed 	12/20/2016, 2:49:53 PM
    Date Added 	12/20/2016, 2:49:53 PM
    Modified 	12/20/2016, 2:49:53 PM


          Attachments

      o OECD Principles and Guidelines for Access to Research Data from
        Public Funding - OECD
  *


        On the reproducibility of science: unique identification of
        research resources in the biomedical literature. - PubMed - NCBI

    Type 	Web Page
    Author 	Vasilevsky NA , et al
    URL 	https://www.ncbi.nlm.nih.gov/pubmed/24032093
    Accessed 	12/20/2016, 1:32:48 PM
    Abstract 	PeerJ. 2013 Sep 5;1:e148. doi: 10.7717/peerj.148.
    eCollection 2013.
    Short Title 	On the reproducibility of science
    Date Added 	12/20/2016, 1:32:48 PM
    Modified 	12/20/2016, 1:32:48 PM


          Attachments

      o Snapshot
  *


        Open Science Framework

    Type 	Web Page
    URL 	https://osf.io/
    Accessed 	12/20/2016, 12:25:00 PM
    Abstract 	Hosted on the Open Science Framework
    Date Added 	12/20/2016, 12:25:00 PM
    Modified 	12/20/2016, 12:25:27 PM


          Attachments

      o Snapshot
  *


        OSF | Home

    Type 	Web Page
    URL 	https://osf.io/
    Accessed 	1/18/2017, 1:14:57 PM
    Date Added 	1/18/2017, 1:14:57 PM
    Modified 	1/18/2017, 1:14:57 PM


          Attachments

      o OSF | Home
  *


        Overview of electronic waste (e-waste) management practices and
        legislations, and their poor applications in the developing
        countries

    Type 	Journal Article
    Author 	I. C. Nnorom
    Author 	O. Osibanjo
    URL 	http://www.sciencedirect.com/science/article/pii/S0921344908000165
    Volume 	52
    Issue 	6
    Pages 	843-858
    Publication 	Resources, Conservation and Recycling
    ISSN 	0921-3449
    Date 	April 2008
    Journal Abbr 	Resources, Conservation and Recycling
    DOI 	10.1016/j.resconrec.2008.01.004
    <http://doi.org/10.1016/j.resconrec.2008.01.004>
    Accessed 	1/8/2017, 6:10:13 PM
    Library Catalog 	ScienceDirect
    Abstract 	The developing countries are facing huge challenges in the
    management of electronic waste (e-waste) which are either internally
    generated or imported illegally as ‘used’ goods in an attempt to
    bridge the so-called ‘digital divide’. E-waste contains hazardous
    constituents that may negatively impact the environment and affect
    human health if not properly managed. In these countries, because of
    lack of adequate infrastructure to manage wastes safely, these
    wastes are buried, burnt in the open air or dumped into surface
    water bodies. Crude ‘backyard’ recycling practices, which are not
    efficient and are highly polluting are also used in material
    recovery activities. Most developed countries have in place
    legislation mandating electronic manufacturers and importers to
    take-back used electronic products at their end-of-life (EoL) based
    on the principle of extended producer responsibility (EPR). In this
    paper, we review the concept of EPR, and discuss selected
    frameworks. The aim has been to find a mid point for the
    implementation of even an ‘abridged’ form of EPR in the developing
    countries. Implementation of EPR in the developing countries has
    become necessary in the light of the present high level of
    trans-boundary movement of e-waste into the developing countries and
    the lack of basic or state-of-the-art recycling and waste disposal
    facilities. Change in attitude by governments, appropriate
    legislation dealing specifically with e-waste, control of electronic
    waste dumping, implementation of EPR and transfer of technology on
    sound recycling of e-waste are the key issues in effective
    management of e-waste in developing countries.
    Date Added 	1/8/2017, 6:10:13 PM
    Modified 	1/8/2017, 6:10:13 PM


          Tags:

      o Developing countries
      o e-waste
      o Extended producer responsibility
      o Product take-back


          Attachments

      o ScienceDirect Snapshot
  *


        pditommaso/awesome-pipeline

    Type 	Web Page
    URL 	https://github.com/pditommaso/awesome-pipeline
    Accessed 	4/4/2017, 8:46:15 AM
    Abstract 	awesome-pipeline - A curated list of awesome pipeline
    toolkits inspired by Awesome Sysadmin
    Website Title 	GitHub
    Date Added 	4/4/2017, 8:46:15 AM
    Modified 	4/4/2017, 8:46:15 AM


          Attachments

      o Snapshot
  *


        PEP 257 -- Docstring Conventions

    Type 	Web Page
    URL 	https://www.python.org/dev/peps/pep-0257/
    Accessed 	4/5/2017, 3:29:15 PM
    Abstract 	The official home of the Python Programming Language
    Website Title 	Python.org
    Date Added 	4/5/2017, 3:29:15 PM
    Modified 	4/5/2017, 3:29:15 PM


          Attachments

      o Snapshot
  *


        Policy: NIH plans to enhance reproducibility

    Type 	Journal Article
    Author 	Francis S. Collins
    Author 	Lawrence A. Tabak
    URL
    http://www.nature.com/news/policy-nih-plans-to-enhance-reproducibility-1.14586

    Volume 	505
    Issue 	7485
    Pages 	612
    Publication 	Nature News
    Date 	2014-01-30
    DOI 	10.1038/505612a <http://doi.org/10.1038/505612a>
    Accessed 	12/20/2016, 12:28:56 PM
    Library Catalog 	www.nature.com
    Abstract 	Francis S. Collins and Lawrence A.
    Short Title 	Policy
    Date Added 	12/20/2016, 12:28:56 PM
    Modified 	12/20/2016, 12:28:56 PM


          Attachments

      o Snapshot
  *


        Principles and Guidelines for Reporting Preclinical Research

    Type 	Web Page
    URL
    https://www.nih.gov/research-training/rigor-reproducibility/principles-guidelines-reporting-preclinical-research

    Date 	2015-08-13T13:15:49-04:00
    Accessed 	1/3/2017, 10:45:58 PM
    Abstract 	Rigorous statistical analysis, transparency in reporting,
    data and material sharing, consideration of refutations, and
    consider establishing best practice guidelines.
    Website Title 	National Institutes of Health (NIH)
    Date Added 	1/3/2017, 10:45:58 PM
    Modified 	1/3/2017, 10:45:58 PM


          Attachments

      o Snapshot
  *


        Promoting an open research culture

    Type 	Journal Article
    Author 	B. A. Nosek
    Author 	G. Alter
    Author 	G. C. Banks
    Author 	D. Borsboom
    Author 	S. D. Bowman
    Author 	S. J. Breckler
    Author 	S. Buck
    Author 	C. D. Chambers
    Author 	G. Chin
    Author 	G. Christensen
    Author 	M. Contestabile
    Author 	A. Dafoe
    Author 	E. Eich
    Author 	J. Freese
    Author 	R. Glennerster
    Author 	D. Goroff
    Author 	D. P. Green
    Author 	B. Hesse
    Author 	M. Humphreys
    Author 	J. Ishiyama
    Author 	D. Karlan
    Author 	A. Kraut
    Author 	A. Lupia
    Author 	P. Mabry
    Author 	T. Madon
    Author 	N. Malhotra
    Author 	E. Mayo-Wilson
    Author 	M. McNutt
    Author 	E. Miguel
    Author 	E. Levy Paluck
    Author 	U. Simonsohn
    Author 	C. Soderberg
    Author 	B. A. Spellman
    Author 	J. Turitto
    Author 	G. VandenBos
    Author 	S. Vazire
    Author 	E. J. Wagenmakers
    Author 	R. Wilson
    Author 	T. Yarkoni
    URL 	http://science.sciencemag.org/content/348/6242/1422
    Rights 	Copyright © 2015, American Association for the Advancement
    of Science
    Volume 	348
    Issue 	6242
    Pages 	1422-1425
    Publication 	Science
    ISSN 	0036-8075, 1095-9203
    Date 	2015/06/26
    Extra 	PMID: 26113702
    DOI 	10.1126/science.aab2374 <http://doi.org/10.1126/science.aab2374>
    Accessed 	12/20/2016, 2:30:28 PM
    Library Catalog 	science.sciencemag.org
    Language 	en
    Abstract 	Author guidelines for journals could help to promote
    transparency, openness, and reproducibility Author guidelines for
    journals could help to promote transparency, openness, and
    reproducibility
    Date Added 	12/20/2016, 2:30:28 PM
    Modified 	12/20/2016, 2:30:28 PM


          Attachments

      o Full Text PDF
      o PubMed entry
      o Snapshot
  *


        PUBLIC HEALTH: Air Pollution Concerns Not Changed by S-PLUS Flaw

    Type 	Journal Article
    Author 	K. A. Colburn
    URL 	http://www.sciencemag.org/cgi/doi/10.1126/science.1082105
    Volume 	299
    Issue 	5607
    Pages 	665-666
    Publication 	Science
    ISSN 	00368075, 10959203
    Date 	2003-1-31
    DOI 	10.1126/science.1082105 <http://doi.org/10.1126/science.1082105>
    Accessed 	12/20/2016, 10:47:36 PM
    Library Catalog 	CrossRef
    Short Title 	PUBLIC HEALTH
    Date Added 	12/20/2016, 10:47:36 PM
    Modified 	12/20/2016, 10:47:36 PM

  *


        Publishing descriptions of non-public clinical datasets:
        proposed guidance for researchers, repositories, editors and
        funding organisations

    Type 	Journal Article
    Author 	Iain Hrynaszkiewicz
    Author 	Varsha Khodiyar
    Author 	Andrew L. Hufton
    Author 	Susanna-Assunta Sansone
    URL 	http://dx.doi.org/10.1186/s41073-016-0015-6
    Volume 	1
    Pages 	6
    Publication 	Research Integrity and Peer Review
    ISSN 	2058-8615
    Date 	2016
    Journal Abbr 	Research Integrity and Peer Review
    DOI 	10.1186/s41073-016-0015-6
    <http://doi.org/10.1186/s41073-016-0015-6>
    Accessed 	2/6/2017, 11:32:05 AM
    Library Catalog 	BioMed Central
    Abstract 	Sharing of experimental clinical research data usually
    happens between individuals or research groups rather than via
    public repositories, in part due to the need to protect research
    participant privacy. This approach to data sharing makes it
    difficult to connect journal articles with their underlying datasets
    and is often insufficient for ensuring access to data in the long
    term. Voluntary data sharing services such as the Yale Open Data
    Access (YODA) and Clinical Study Data Request (CSDR) projects have
    increased accessibility to clinical datasets for secondary uses
    while protecting patient privacy and the legitimacy of secondary
    analyses but these resources are generally disconnected from journal
    articles—where researchers typically search for reliable information
    to inform future research. New scholarly journal and article types
    dedicated to increasing accessibility of research data have emerged
    in recent years and, in general, journals are developing stronger
    links with data repositories. There is a need for increased
    collaboration between journals, data repositories, researchers,
    funders, and voluntary data sharing services to increase the
    visibility and reliability of clinical research. Using the journal
    Scientific Data as a case study, we propose and show examples of
    changes to the format and peer-review process for journal articles
    to more robustly link them to data that are only available on
    request. We also propose additional features for data repositories
    to better accommodate non-public clinical datasets, including Data
    Use Agreements (DUAs).
    Short Title 	Publishing descriptions of non-public clinical datasets
    Date Added 	2/6/2017, 11:32:05 AM
    Modified 	2/6/2017, 11:32:05 AM


          Notes:

      o Pages 6 in PDF


          Attachments

      o Full Text PDF
      o Snapshot
  *


        Publish your computer code: it is good enough

    Type 	Journal Article
    Author 	Nick Barnes
    URL 	http://www.nature.com/news/2010/101013/full/467753a.html
    Rights 	© 2010 Nature Publishing Group
    Volume 	467
    Issue 	7317
    Pages 	753-753
    Publication 	Nature News
    ISSN 	0028-0836
    Date 	2010-10-13
    DOI 	10.1038/467753a <http://doi.org/10.1038/467753a>
    Accessed 	1/4/2017, 12:00:14 AM
    Library Catalog 	www.nature.com
    Language 	en
    Abstract 	Nature - the world's best science and medicine on your
    desktop
    Short Title 	Publish your computer code
    Date Added 	1/4/2017, 12:00:14 AM
    Modified 	1/4/2017, 12:00:14 AM


          Attachments

      o Snapshot
  *


        Repeatability and Re-usability in Scientific Processes: Process
        Context, Data Identification and Verification

    Type 	Journal Article
    Author 	Andreas Rauber
    Author 	Tomasz Miksa
    Author 	Rudolf Mayer
    Author 	Stefan Proell
    URL
    https://www.sba-research.org/wp-content/uploads/publications/DAMDID_150623.pdf

    Abstract 	eScience offers huge potential of speeding up scientific
    discovery, being able to flexibly re-use, combine and build on top
    of results. Yet, in order to reap the benefits promised by eScience,
    we must be able to actually perform these activities, i.e. having
    the data, processing components available for redeployment.
    Furthermore, repeatability of e-Science experiments is widely
    understood as a requirement of validating work to establish trust in
    results obtained, specifically in data-intensive domains. This
    proves challenging as procedures currently in place are not set up
    to meet these goals. This renders repeatability a challenging task.
    A number of approaches have tackled this issue from various angles.
    This paper reviews several of these building blocks and ties them
    together. It starts from the principles of data management plans. We
    review their strengths and weaknesses and outline ways to address
    them. We then move beyond data, addressing the capture and
    description of entire research processes, ways to document and
    prepare them for archival. We review the recommendations of the
    Research Data Alliance on how to precisely identify arbitrary
    subsets of potentially high-volume and highly dynamic data used in a
    process. Last, but not least, we present mechanisms for verifying
    the correctness of process re-executions.
    Date Added 	12/20/2016, 12:13:07 PM
    Modified 	12/20/2016, 12:15:53 PM

  *


        Reproducible Epidemiologic Research

    Type 	Journal Article
    Author 	Roger D. Peng
    Author 	Francesca Dominici
    Author 	Scott L. Zeger
    URL 	http://aje.oxfordjournals.org/content/163/9/783
    Volume 	163
    Issue 	9
    Pages 	783-789
    Publication 	American Journal of Epidemiology
    ISSN 	0002-9262, 1476-6256
    Date 	05/01/2006
    Extra 	PMID: 16510544
    Journal Abbr 	Am. J. Epidemiol.
    DOI 	10.1093/aje/kwj093 <http://doi.org/10.1093/aje/kwj093>
    Accessed 	12/20/2016, 10:47:03 PM
    Library Catalog 	aje.oxfordjournals.org
    Language 	en
    Date Added 	12/20/2016, 10:47:03 PM
    Modified 	12/20/2016, 10:47:03 PM


          Attachments

      o Full Text PDF
      o PubMed entry
      o Snapshot
  *


        Reproducible research: a bioinformatics case study

    Type 	Journal Article
    Author 	Robert Gentleman
    Volume 	4
    Pages 	Article2
    Publication 	Statistical Applications in Genetics and Molecular Biology
    ISSN 	1544-6115
    Date 	2005
    Extra 	PMID: 16646837
    Journal Abbr 	Stat Appl Genet Mol Biol
    DOI 	10.2202/1544-6115.1034 <http://doi.org/10.2202/1544-6115.1034>
    Library Catalog 	PubMed
    Language 	eng
    Abstract 	While scientific research and the methodologies involved
    have gone through substantial technological evolution the technology
    involved in the publication of the results of these endeavors has
    remained relatively stagnant. Publication is largely done in the
    same manner today as it was fifty years ago. Many journals have
    adopted electronic formats, however, their orientation and style is
    little different from a printed document. The documents tend to be
    static and take little advantage of computational resources that
    might be available. Recent work, Gentleman and Temple Lang (2003),
    suggests a methodology and basic infrastructure that can be used to
    publish documents in a substantially different way. Their approach
    is suitable for the publication of papers whose message relies on
    computation. Stated quite simply, Gentleman and Temple Lang (2003)
    propose a paradigm where documents are mixtures of code and text.
    Such documents may be self-contained or they may be a component of a
    compendium which provides the infrastructure needed to provide
    access to data and supporting software. These documents, or
    compendiums, can be processed in a number of different ways. One
    transformation will be to replace the code with its output --
    thereby providing the familiar, but limited, static document. <p />
    In this paper we apply these concepts to a seminal paper in
    bioinformatics, namely The Molecular Classification of Cancer, Golub
    et al (1999). The authors of that paper have generously provided
    data and other information that have allowed us to largely reproduce
    their results. Rather than reproduce this paper exactly we
    demonstrate that such a reproduction is possible and instead
    concentrate on demonstrating the usefulness of the compendium
    concept itself.
    Short Title 	Reproducible research
    Date Added 	2/6/2017, 11:14:52 AM
    Modified 	2/6/2017, 11:14:52 AM


          Attachments

      o PubMed entry
  *


        Reproducible research and Biostatistics

    Type 	Journal Article
    Author 	Roger D. Peng
    URL 	http://biostatistics.oxfordjournals.org/content/10/3/405
    Volume 	10
    Issue 	3
    Pages 	405-408
    Publication 	Biostatistics
    ISSN 	1465-4644, 1468-4357
    Date 	2009-07-01
    Extra 	PMID: 19535325
    Journal Abbr 	Biostat
    DOI 	10.1093/biostatistics/kxp014
    <http://doi.org/10.1093/biostatistics/kxp014>
    Accessed 	12/20/2016, 12:26:56 PM
    Library Catalog 	biostatistics.oxfordjournals.org
    Language 	en
    Date Added 	12/20/2016, 12:26:56 PM
    Modified 	12/20/2016, 12:26:56 PM


          Attachments

      o Full Text PDF
      o PubMed entry
      o Snapshot
  *


        Reproducible research for scientific computing: Tools and
        strategies for changing the culture - Semantic Scholar

    Type 	Web Page
    URL
    /paper/Reproducible-research-for-scientific-computing-Stodden-LeVeque/c7003227207685a3142531e85ec434367486b7c4

    Accessed 	4/5/2017, 3:24:02 PM
    Abstract 	This article considers the obstacles involved in creating
    reproducible computational research as well as some efforts and
    approaches to overcome them.
    Short Title 	Reproducible research for scientific computing
    Date Added 	4/5/2017, 3:24:02 PM
    Modified 	4/5/2017, 3:24:02 PM


          Attachments

      o Snapshot
  *


        Reproducible Research in Computational Science

    Type 	Journal Article
    Author 	Roger D. Peng
    URL 	https://www.ncbi.nlm.nih.gov/pmc/articles/PMC3383002/
    Volume 	334
    Issue 	6060
    Pages 	1226
    Publication 	Science (New York, N.y.)
    Date 	2 December 2011
    Extra 	PMID: 22144613
    DOI 	10.1126/science.1213847 <http://doi.org/10.1126/science.1213847>
    Accessed 	12/20/2016, 1:26:51 PM
    Library Catalog 	www.ncbi.nlm.nih.gov
    Language 	en
    Abstract 	Computational science has led to exciting new
    developments, but the nature of the work has exposed limitations in
    our ability to evaluate published findings. Reproducibility has the
    potential to serve as a minimum standard for judging scientific
    claims ...
    Date Added 	12/20/2016, 1:26:51 PM
    Modified 	12/20/2016, 1:26:51 PM


          Attachments

      o PubMed entry
      o Snapshot
  *


        Reproducible Research Practices and Transparency across the
        Biomedical Literature

    Type 	Journal Article
    Author 	Shareen A. Iqbal
    Author 	Joshua D. Wallach
    Author 	Muin J. Khoury
    Author 	Sheri D. Schully
    Author 	John P. A. Ioannidis
    URL
    http://journals.plos.org/plosbiology/article?id=10.1371/journal.pbio.1002333

    Volume 	14
    Issue 	1
    Pages 	e1002333
    Publication 	PLOS Biology
    ISSN 	1545-7885
    Date 	Jan 4, 2016
    Journal Abbr 	PLOS Biology
    DOI 	10.1371/journal.pbio.1002333
    <http://doi.org/10.1371/journal.pbio.1002333>
    Accessed 	12/20/2016, 1:27:36 PM
    Library Catalog 	journals.plos.org
    Abstract 	Examination of recent trends in reproducibility and
    transparency practices in biomedical research reveals an ongoing
    lack of access to full datasets and detailed protocols for both
    clinical and non-clinical studies.
    Date Added 	12/20/2016, 1:27:36 PM
    Modified 	12/20/2016, 1:27:36 PM


          Attachments

      o Full Text PDF
      o Snapshot
  *


        Researcher Perspectives on Publication and Peer Review of Data

    Type 	Journal Article
    Author 	John Ernest Kratz
    Author 	Carly Strasser
    URL
    http://journals.plos.org/plosone/article?id=10.1371/journal.pone.0117619

    Volume 	10
    Issue 	2
    Pages 	e0117619
    Publication 	PLOS ONE
    ISSN 	1932-6203
    Date 	Feb 23, 2015
    Journal Abbr 	PLOS ONE
    DOI 	10.1371/journal.pone.0117619
    <http://doi.org/10.1371/journal.pone.0117619>
    Accessed 	1/2/2017, 9:06:08 PM
    Library Catalog 	PLoS Journals
    Abstract 	Data “publication” seeks to appropriate the prestige of
    authorship in the peer-reviewed literature to reward researchers who
    create useful and well-documented datasets. The scholarly
    communication community has embraced data publication as an
    incentive to document and share data. But, numerous new and ongoing
    experiments in implementation have not yet resolved what a data
    publication should be, when data should be peer-reviewed, or how
    data peer review should work. While researchers have been surveyed
    extensively regarding data management and sharing, their perceptions
    and expectations of data publication are largely unknown. To bring
    this important yet neglected perspective into the conversation, we
    surveyed ∼ 250 researchers across the sciences and social sciences–
    asking what expectations“data publication” raises and what features
    would be useful to evaluate the trustworthiness, evaluate the
    impact, and enhance the prestige of a data publication. We found
    that researcher expectations of data publication center on
    availability, generally through an open database or repository. Few
    respondents expected published data to be peer-reviewed, but
    peer-reviewed data enjoyed much greater trust and prestige. The
    importance of adequate metadata was acknowledged, in that almost all
    respondents expected data peer review to include evaluation of the
    data’s documentation. Formal citation in the reference list was
    affirmed by most respondents as the proper way to credit dataset
    creators. Citation count was viewed as the most useful measure of
    impact, but download count was seen as nearly as valuable. These
    results offer practical guidance for data publishers seeking to meet
    researcher expectations and enhance the value of published data.
    Date Added 	1/2/2017, 9:06:08 PM
    Modified 	1/2/2017, 9:06:08 PM


          Tags:

      o Biologists
      o Confidence intervals
      o Data management
      o Demography
      o Peer review
      o Scientists
      o Social sciences
      o Surveys


          Attachments

      o Full Text PDF
      o Snapshot
  *


        Retraction Watch - Tracking retractions as a window into the
        scientific process

    Type 	Web Page
    URL 	http://retractionwatch.com/
    Accessed 	1/18/2017, 1:37:47 PM
    Abstract 	Tracking retractions as a window into the scientific process
    Website Title 	Retraction Watch
    Date Added 	1/18/2017, 1:37:47 PM
    Modified 	1/18/2017, 1:37:47 PM


          Attachments

      o Snapshot
  *


        Rigor and Reproducibility | grants.nih.gov

    Type 	Web Page
    URL 	https://grants.nih.gov/reproducibility/index.htm
    Accessed 	12/20/2016, 10:35:15 PM
    Date Added 	12/20/2016, 10:35:15 PM
    Modified 	12/20/2016, 10:35:15 PM


          Attachments

      o Rigor and Reproducibility | grants.nih.gov
  *


        R Markdown

    Type 	Web Page
    URL 	http://rmarkdown.rstudio.com/
    Accessed 	1/18/2017, 1:26:27 PM
    Date Added 	1/18/2017, 1:26:27 PM
    Modified 	1/18/2017, 1:26:27 PM


          Attachments

      o R Markdown
  *


        rmarkdown: Dynamic Documents for R

    Type 	Computer Program
    Programmer 	J. J. Allaire
    Programmer 	Joe Cheng
    Programmer 	Yihui Xie
    Programmer 	Jonathan McPherson
    Programmer 	Winston Chang
    Programmer 	Jeff Allen
    Programmer 	Hadley Wickham
    Programmer 	Aron Atkins
    Programmer 	Rob Hyndman
    Programmer 	Ruben Arslan
    Programmer 	RStudio
    Programmer 	Inc
    Programmer 	jQuery Foundation (jQuery library)
    Programmer 	jQuery contributors (jQuery library; authors listed in
    inst/rmd/h/jquery-AUTHORS.txt)
    Programmer 	jQuery UI contributors (jQuery UI library; authors
    listed in inst/rmd/h/jqueryui-AUTHORS.txt)
    Programmer 	Mark Otto (Bootstrap library)
    Programmer 	Jacob Thornton (Bootstrap library)
    Programmer 	Bootstrap contributors (Bootstrap library)
    Programmer 	Twitter
    Programmer 	Inc (Bootstrap library)
    Programmer 	Alexander Farkas (html5shiv library)
    Programmer 	Scott Jehl (Respond js library)
    Programmer 	Ivan Sagalaev (highlight js library)
    Programmer 	Greg Franko (tocify library)
    Programmer 	Eli Grey (FileSaver library)
    Programmer 	John MacFarlane (Pandoc templates)
    Programmer 	Google
    Programmer 	Inc (ioslides library)
    Programmer 	Dave Raggett (slidy library)
    Programmer 	W3C (slidy library)
    Programmer 	Dave Gandy (Font-Awesome)
    Programmer 	Ben Sperry (Ionicons)
    Programmer 	Drifty (Ionicons)
    Programmer 	Aidan Lister (jQuery StickyTabs)
    URL 	https://cran.r-project.org/web/packages/rmarkdown/index.html
    Rights 	GPL-3
    Date 	2017-03-24
    Accessed 	4/5/2017, 3:32:55 PM
    Library Catalog 	R-Packages
    Version 	1.4
    Abstract 	Convert R Markdown documents into a variety of formats.
    Short Title 	rmarkdown
    Date Added 	4/5/2017, 3:32:55 PM
    Modified 	4/5/2017, 3:32:55 PM


          Attachments

      o R Package Snapshot
  *


        RoundtableDeclaration2010.pdf

    Type 	Attachment
    URL 	https://web.stanford.edu/~vcs/papers/RoundtableDeclaration2010.pdf
    Accessed 	12/20/2016, 12:29:50 PM
    Date Added 	12/20/2016, 12:29:50 PM
    Modified 	12/20/2016, 12:29:53 PM

  *


        RStudio – Open source and enterprise-ready professional software
        for R

    Type 	Web Page
    URL 	https://www.rstudio.com/
    Accessed 	1/18/2017, 1:20:10 PM
    Date Added 	1/18/2017, 1:20:10 PM
    Modified 	1/18/2017, 1:20:10 PM


          Attachments

      o RStudio – Open source and enterprise-ready professional software
        for R
  *


        School-Based Mental Health Services: A Research Review

    Type 	Journal Article
    Author 	Michelle Rones
    Author 	Kimberly Hoagwood
    URL 	http://link.springer.com/article/10.1023/A:1026425104386
    Volume 	3
    Issue 	4
    Pages 	223-241
    Publication 	Clinical Child and Family Psychology Review
    ISSN 	1096-4037, 1573-2827
    Date 	2000/12/01
    Journal Abbr 	Clin Child Fam Psychol Rev
    DOI 	10.1023/A:1026425104386 <http://doi.org/10.1023/A:1026425104386>
    Accessed 	1/4/2017, 6:59:12 AM
    Library Catalog 	link.springer.com
    Language 	en
    Abstract 	This paper provides a synthetic review of research on
    school-based mental health services. Schools play an increasingly
    important role in providing mental health services to children, yet
    most school-
    Short Title 	School-Based Mental Health Services
    Date Added 	1/4/2017, 6:59:12 AM
    Modified 	1/4/2017, 6:59:12 AM


          Attachments

      o Snapshot
  *


        SciDataCon

    Type 	Web Page
    URL 	http://www.scidatacon.org/2016/sessions/65/poster/34/
    Accessed 	5/6/2017, 9:09:32 AM
    Date Added 	5/6/2017, 9:09:32 AM
    Modified 	5/6/2017, 9:09:32 AM


          Attachments

      o SciDataCon
  *


        Scientific Auditing Firms

    Type 	Journal Article
    Author 	Gopal Sarma
    Abstract 	The “crisis of reproducibility” has been a significant
    source of controversy, heated debate, and calls for reform to
    institutional science in recent years. As a long-term solution to
    address both the present crisis and future obstacles, I propose the
    creation of a new form of research organization whose purpose would
    be to conduct random audits of the scientific literature. I suggest
    that data analytics of a digitized scientific corpus may play a
    critical role in allowing broadly educated scientists to identify
    linchpin results to investigate in further detail across all
    disciplines. I argue that a simple “mock” trial run of a simplified
    auditing firm consisting of several researchers over a short time
    period would provide valuable insight into the feasibility of this
    proposal.
    Date Added 	12/20/2016, 2:36:28 PM
    Modified 	12/20/2016, 2:38:06 PM

  *


        Semantically Matching Tools and Data Content: A TooMatch Use
        Case Extension | TESTBED

    Type 	Web Page
    URL 	http://testbed.esipfed.org/node/7292
    Accessed 	4/5/2017, 2:50:10 PM
    Date Added 	4/5/2017, 2:50:10 PM
    Modified 	4/5/2017, 2:50:10 PM


          Attachments

      o Semantically Matching Tools and Data Content: A TooMatch Use
        Case Extension | TESTBED
  *


        Should people at low risk of cardiovascular disease take a statin?

    Type 	Journal Article
    Author 	John D. Abramson
    Author 	Harriet G. Rosenberg
    Author 	Nicholas Jewell
    Author 	James M. Wright
    URL 	http://www.bmj.com/content/347/bmj.f6123
    Rights 	© BMJ Publishing Group Ltd 2013
    Volume 	347
    Pages 	f6123
    Publication 	BMJ
    ISSN 	1756-1833
    Date 	2013/10/22
    Extra 	PMID: 24149819
    Journal Abbr 	BMJ
    DOI 	10.1136/bmj.f6123 <http://doi.org/10.1136/bmj.f6123>
    Accessed 	12/20/2016, 10:32:31 PM
    Library Catalog 	www.bmj.com
    Language 	en
    Abstract 	A review of statins for primary prevention of
    cardiovascular disease could alter guidance for those with a 10 year
    risk of less than 10%. John Abramson and colleagues argue that
    statins have no overall health benefit in this population and that
    prescribing guidelines should not be broadened The 2013 Cochrane
    review of primary prevention with statins concluded that they reduce
    all cause mortality and cardiovascular events without increasing the
    risk of adverse events among people at low risk of cardiovascular
    disease (<10% over 10 years).1 However, just two years earlier, a
    Cochrane review had concluded that existing evidence did not support
    the use of cholesterol lowering statins for people with <20% 10 year
    cardiovascular risk: “Only limited evidence showed that primary
    prevention with statins may be cost effective and improve patient
    quality of life. Caution should be taken in prescribing statins for
    primary prevention among people at low cardiovascular risk.”2 This
    conclusion was consistent with the 2006-08 guidance from the
    National Institute for Health and Care Excellence (NICE)3 and the
    2011 update of the American Heart Association’s guidelines for the
    prevention of cardiovascular disease in women, both of which
    recommended statin therapy only when the 10 year risk of disease is
    20% or greater.4 If risk is estimated using the QRISK2 score,5 by
    the 2011 standards just 2% of women in their 50s and 16% in their
    60s qualify for statin therapy (≥ 20% 10 year risk of cardiovascular
    disease). For men, 9% in their 50s and 48% in their 60s qualify.6
    Under the proposed 2013 standards, however, no level of risk would
    preclude statin therapy, raising the question whether all people
    over the age of 50 should be treated.1 7 We argue that the evidence
    does not show that the benefits of …
    Date Added 	12/20/2016, 10:32:31 PM
    Modified 	12/20/2016, 10:32:31 PM


          Attachments

      o PubMed entry
      o Snapshot
  *


        statcheck // web

    Type 	Web Page
    URL 	http://statcheck.io/
    Accessed 	4/5/2017, 2:49:21 PM
    Date Added 	4/5/2017, 2:49:21 PM
    Modified 	4/5/2017, 2:49:21 PM


          Attachments

      o statcheck // web
  *


        Statistical Analyses and Reproducible Research

    Type 	Journal Article
    Author 	Robert Gentleman
    Author 	Duncan Temple Lang
    URL 	http://biostats.bepress.com/bioconductor/paper2
    Series 	Bioconductor Project Working Papers
    Date 	2004
    Accessed 	12/20/2016, 2:26:34 PM
    Library Catalog 	biostats.bepress.com
    Abstract 	For various reasons, it is important, if not essential, to
    integrate the computations and code used in data analyses,
    methodological descriptions, simulations, etc. with the documents
    that describe and rely on them. This integration allows readers to
    both verify and adapt the statements in the documents. Authors can
    easily reproduce them in the future, and they can present the
    document's contents in a different medium, e.g. with interactive
    controls. This paper describes a software framework for authoring
    and distributing these integrated, dynamic documents that contain
    text, code, data, and any auxiliary content needed to recreate the
    computations. The documents are dynamic in that the contents,
    including figures, tables, etc., can be recalculated each time a
    view of the document is generated. Our model treats a dynamic
    document as a master or ``source'' document from which one can
    generate different views in the form of traditional, derived
    documents for different audiences. We introduce the concept of a
    compendium as both a container for the different elements that make
    up the document and its computations (i.e. text, code, data, ...),
    and as a means for distributing, managing and updating the
    collection. The step from disseminating analyses via a compendium to
    reproducible research is a small one. By reproducible research, we
    mean research papers with accompanying software tools that allow the
    reader to directly reproduce the results and employ the methods that
    are presented in the research paper. Some of the issues involved in
    paradigms for the production, distribution and use of such
    reproducible research are discussed.
    Date Added 	12/20/2016, 2:26:34 PM
    Modified 	12/20/2016, 2:26:34 PM


          Attachments

      o Full Text PDF
      o Snapshot
  *


        Statistical Methods for Environmental Epidemiology with R

    Type 	Book
    URL 	http://link.springer.com/10.1007/978-0-387-78167-9
    Place 	New York, NY
    Publisher 	Springer New York
    ISBN 	978-0-387-78166-2 978-0-387-78167-9
    Date 	2008
    Accessed 	12/20/2016, 10:34:35 PM
    Library Catalog 	CrossRef
    Language 	en
    Date Added 	12/20/2016, 10:34:35 PM
    Modified 	12/20/2016, 10:34:35 PM

  *


        Strengthening the reporting of genetic risk prediction studies:
        the GRIPS statement

    Type 	Journal Article
    Author 	A. Cecile JW Janssens
    Author 	John PA Ioannidis
    Author 	Cornelia M. van Duijn
    Author 	Julian Little
    Author 	Muin J. Khoury
    URL 	http://genomemedicine.biomedcentral.com/articles/10.1186/gm230
    Rights 	2011 Janssens et al.
    Volume 	3
    Issue 	3
    Pages 	16
    Publication 	Genome Medicine
    ISSN 	1756-994X
    Date 	2011/03/15
    DOI 	10.1186/gm230 <http://doi.org/10.1186/gm230>
    Accessed 	12/20/2016, 2:55:04 PM
    Library Catalog 	genomemedicine.biomedcentral.com
    Language 	En
    Abstract 	The rapid and continuing progress in gene discovery for
    complex diseases is fueling interest in the potential application of
    genetic risk models for clinical and public health practice. The
    number of studies assessing the predictive ability is steadily
    increasing, but the quality and completeness of reporting varies. A
    multidisciplinary workshop sponsored by the Human Genome
    Epidemiology Network developed a checklist of 25 items recommended
    for strengthening the reporting of genetic risk prediction studies
    (the GRIPS statement), building on the principles established by
    prior reporting guidelines. These recommendations aim to enhance the
    transparency of study reporting, and thereby to improve the
    synthesis and application of information from multiple studies that
    might differ in design, conduct, or analysis. A detailed Explanation
    and Elaboration document is published at http://www.plosmedicine.org .
    Short Title 	Strengthening the reporting of genetic risk prediction
    studies
    Date Added 	12/20/2016, 2:55:04 PM
    Modified 	12/20/2016, 2:55:04 PM


          Attachments

      o Full Text PDF
      o Snapshot
  *


        Strengthening the Reporting of Observational Studies in
        Epidemiology (STROBE) statement: guidelines for reporting
        observational studies. - PubMed - NCBI

    Type 	Web Page
    Author 	von Elm E. , et al
    URL 	https://www.ncbi.nlm.nih.gov/pubmed/17947786
    Accessed 	1/4/2017, 12:12:49 AM
    Abstract 	BMJ. 2007 Oct 20;335(7624):806-8. Practice Guideline;
    Research Support, Non-U.S. Gov't
    Short Title 	Strengthening the Reporting of Observational Studies in
    Epidemiology (STROBE) statement
    Date Added 	1/4/2017, 12:12:49 AM
    Modified 	1/4/2017, 12:12:49 AM


          Attachments

      o Snapshot
  *


        STROBE Statement: Available checklists

    Type 	Web Page
    URL 	http://strobe-statement.org/index.php?id=available-checklists
    Accessed 	1/7/2017, 7:23:38 PM
    Date Added 	1/7/2017, 7:23:38 PM
    Modified 	1/7/2017, 7:23:38 PM


          Attachments

      o STROBE Statement: Available checklists
  *


        Survey data for "Reproducible Epidemiologic Research"

    Type 	Web Page
    URL 	http://www.biostat.jhsph.edu/~rpeng/reproducible/survey/
    Accessed 	12/20/2016, 10:46:00 PM
    Date Added 	12/20/2016, 10:46:00 PM
    Modified 	12/20/2016, 10:46:00 PM


          Attachments

      o Survey data for "Reproducible Epidemiologic Research"
  *


        Systematic Reviews and Meta-analysis: Understanding the Best
        Evidence in Primary Healthcare

    Type 	Journal Article
    Author 	S. Gopalakrishnan
    Author 	P. Ganeshkumar
    URL 	https://www.ncbi.nlm.nih.gov/pmc/articles/PMC3894019/
    Volume 	2
    Issue 	1
    Pages 	9
    Publication 	Journal of Family Medicine and Primary Care
    ISSN 	10.4103/2249-4863.109934
    Date 	Jan-Mar 2013
    Extra 	PMID: 24479036
    DOI 	10.4103/2249-4863.109934 <http://doi.org/10.4103/2249-4863.109934>
    Accessed 	1/7/2017, 1:25:31 PM
    Library Catalog 	www.ncbi.nlm.nih.gov
    Language 	en
    Abstract 	Healthcare decisions for individual patients and for
    public health policies should be informed by the best available
    research evidence. The practice of evidence-based medicine is the
    integration of individual clinical expertise with the best available
    ...
    Short Title 	Systematic Reviews and Meta-analysis
    Date Added 	1/7/2017, 1:25:31 PM
    Modified 	1/7/2017, 1:25:31 PM


          Attachments

      o PubMed entry
      o Snapshot
  *


        Ten reasons why journals must review manuscripts before results
        are known

    Type 	Journal Article
    Author 	Christopher D. Chambers
    URL
    https://www.researchgate.net/publication/269727678_Ten_reasons_why_journals_must_review_manuscripts_before_results_are_known

    Volume 	110
    Issue 	1
    Publication 	ResearchGate
    ISSN 	1360-0443
    Date 	2015/01/01
    Extra 	PMID: 25515826
    DOI 	10.1111/add.12728 <http://doi.org/10.1111/add.12728>
    Accessed 	1/4/2017, 12:27:03 AM
    Library Catalog 	www.researchgate.net
    Abstract 	Ten reasons why journals must review manuscripts before
    results are known on ResearchGate, the professional network for
    scientists.
    Date Added 	1/4/2017, 12:27:03 AM
    Modified 	1/4/2017, 12:27:03 AM


          Attachments

      o PubMed entry
      o Snapshot
  *


        The Dutch Hunger Winter and the developmental origins of health
        and disease

    Type 	Journal Article
    Author 	Laura C. Schulz
    URL 	http://www.pnas.org/content/107/39/16757
    Volume 	107
    Issue 	39
    Pages 	16757-16758
    Publication 	Proceedings of the National Academy of Sciences
    ISSN 	0027-8424, 1091-6490
    Date 	09/28/2010
    Extra 	PMID: 20855592
    Journal Abbr 	PNAS
    DOI 	10.1073/pnas.1012911107 <http://doi.org/10.1073/pnas.1012911107>
    Accessed 	12/20/2016, 11:53:43 PM
    Library Catalog 	www.pnas.org
    Language 	en
    Abstract 	National Academy of Sciences
    Date Added 	12/20/2016, 11:53:43 PM
    Modified 	12/20/2016, 11:53:43 PM


          Attachments

      o Full Text PDF
      o PubMed entry
      o Snapshot
  *


        The Economics of Reproducibility in Preclinical Research

    Type 	Journal Article
    Author 	Leonard P. Freedman
    Author 	Iain M. Cockburn
    Author 	Timothy S. Simcoe
    URL
    http://journals.plos.org/plosbiology/article?id=10.1371/journal.pbio.1002165

    Volume 	13
    Issue 	6
    Pages 	e1002165
    Publication 	PLOS Biology
    ISSN 	1545-7885
    Date 	Jun 9, 2015
    Journal Abbr 	PLOS Biology
    DOI 	10.1371/journal.pbio.1002165
    <http://doi.org/10.1371/journal.pbio.1002165>
    Accessed 	12/20/2016, 1:52:48 PM
    Library Catalog 	journals.plos.org
    Abstract 	This Perspective provides estimates of the rate of
    irreproducibility of preclinical research and its direct cost
    implications. It goes on to outline a framework for solutions and a
    plan for long-term improvements in reproducibility rates.
    Date Added 	12/20/2016, 1:52:48 PM
    Modified 	12/20/2016, 1:52:48 PM


          Attachments

      o Full Text PDF
      o Snapshot
  *


        The Effects of FreeSurfer Version, Workstation Type, and
        Macintosh Operating System Version on Anatomical Volume and
        Cortical Thickness Measurements

    Type 	Journal Article
    Author 	Ed H. B. M. Gronenschild
    Author 	Petra Habets
    Author 	Heidi I. L. Jacobs
    Author 	Ron Mengelers
    Author 	Nico Rozendaal
    Author 	Jim van Os
    Author 	Machteld Marcelis
    URL
    http://journals.plos.org/plosone/article?id=10.1371/journal.pone.0038234

    Volume 	7
    Issue 	6
    Pages 	e38234
    Publication 	PLOS ONE
    ISSN 	1932-6203
    Date 	Jun 1, 2012
    Journal Abbr 	PLOS ONE
    DOI 	10.1371/journal.pone.0038234
    <http://doi.org/10.1371/journal.pone.0038234>
    Accessed 	12/21/2016, 3:16:42 PM
    Library Catalog 	journals.plos.org
    Abstract 	FreeSurfer is a popular software package to measure
    cortical thickness and volume of neuroanatomical structures.
    However, little if any is known about measurement reliability across
    various data processing conditions. Using a set of 30 anatomical
    T1-weighted 3T MRI scans, we investigated the effects of data
    processing variables such as FreeSurfer version (v4.3.1, v4.5.0, and
    v5.0.0), workstation (Macintosh and Hewlett-Packard), and Macintosh
    operating system version (OSX 10.5 and OSX 10.6). Significant
    differences were revealed between FreeSurfer version v5.0.0 and the
    two earlier versions. These differences were on average 8.8±6.6%
    (range 1.3–64.0%) (volume) and 2.8±1.3% (1.1–7.7%) (cortical
    thickness). About a factor two smaller differences were detected
    between Macintosh and Hewlett-Packard workstations and between OSX
    10.5 and OSX 10.6. The observed differences are similar in magnitude
    as effect sizes reported in accuracy evaluations and
    neurodegenerative studies. The main conclusion is that in the
    context of an ongoing study, users are discouraged to update to a
    new major release of either FreeSurfer or operating system or to
    switch to a different type of workstation without repeating the
    analysis; results thus give a quantitative support to successive
    recommendations stated by FreeSurfer developers over the years.
    Moreover, in view of the large and significant cross-version
    differences, it is concluded that formal assessment of the accuracy
    of FreeSurfer is desirable.
    Date Added 	12/21/2016, 3:16:42 PM
    Modified 	12/21/2016, 3:16:42 PM


          Attachments

      o Full Text PDF
      o Snapshot
  *


        The EQUATOR Network | Enhancing the QUAlity and Transparency Of
        Health Research

    Type 	Blog Post
    URL 	http://www.equator-network.org/
    Accessed 	12/20/2016, 1:51:28 PM
    Date Added 	12/20/2016, 1:51:28 PM
    Modified 	12/20/2016, 1:51:28 PM


          Attachments

      o Snapshot
  *


        The FAIR Guiding Principles for scientific data management and
        stewardship. - PubMed - NCBI

    Type 	Web Page
    Author 	Wilkinson MD , et al
    URL 	https://www.ncbi.nlm.nih.gov/pubmed/26978244
    Accessed 	1/4/2017, 12:20:02 AM
    Abstract 	Sci Data. 2016 Mar 15;3:160018. doi: 10.1038/sdata.2016.18.
    Date Added 	1/4/2017, 12:20:02 AM
    Modified 	1/4/2017, 12:20:02 AM


          Attachments

      o Snapshot
  *


        The Importance of Data Set Provenance for Science - Eos

    Type 	Web Page
    URL
    https://eos.org/opinions/the-importance-of-data-set-provenance-for-science

    Accessed 	1/28/2017, 3:47:32 PM
    Date Added 	1/28/2017, 3:47:32 PM
    Modified 	1/28/2017, 3:47:32 PM


          Attachments

      o The Importance of Data Set Provenance for Science - Eos
  *


        The Jupyter Notebook — IPython

    Type 	Web Page
    URL 	https://ipython.org/notebook.html
    Accessed 	4/5/2017, 2:29:28 PM
    Date Added 	4/5/2017, 2:29:28 PM
    Modified 	4/5/2017, 2:29:28 PM


          Attachments

      o The Jupyter Notebook — IPython
  *


        The Peer Reviewers' Openness Initiative: incentivizing open
        research practices through peer review

    Type 	Journal Article
    Author 	Richard D. Morey
    Author 	Christopher D. Chambers
    Author 	Peter J. Etchells
    Author 	Christine R. Harris
    Author 	Rink Hoekstra
    Author 	Daniël Lakens
    Author 	Stephan Lewandowsky
    Author 	Candice Coker Morey
    Author 	Daniel P. Newman
    Author 	Felix D. Schönbrodt
    Author 	Wolf Vanpaemel
    Author 	Eric-Jan Wagenmakers
    Author 	Rolf A. Zwaan
    URL 	http://rsos.royalsocietypublishing.org/content/3/1/150547
    Rights 	. © 2016 The Authors. Published by the Royal Society under
    the terms of the Creative Commons Attribution License
    http://creativecommons.org/licenses/by/4.0/, which permits
    unrestricted use, provided the original author and source are credited.
    Volume 	3
    Issue 	1
    Pages 	150547
    Publication 	Open Science
    ISSN 	2054-5703
    Date 	2016/01/01
    DOI 	10.1098/rsos.150547 <http://doi.org/10.1098/rsos.150547>
    Accessed 	12/20/2016, 10:48:59 PM
    Library Catalog 	rsos.royalsocietypublishing.org
    Language 	en
    Abstract 	Openness is one of the central values of science. Open
    scientific practices such as sharing data, materials and analysis
    scripts alongside published articles have many benefits, including
    easier replication and extension studies, increased availability of
    data for theory-building and meta-analysis, and increased
    possibility of review and collaboration even after a paper has been
    published. Although modern information technology makes sharing
    easier than ever before, uptake of open practices had been slow. We
    suggest this might be in part due to a social dilemma arising from
    misaligned incentives and propose a specific, concrete
    mechanism—reviewers withholding comprehensive review—to achieve the
    goal of creating the expectation of open practices as a matter of
    scientific principle.
    Short Title 	The Peer Reviewers' Openness Initiative
    Date Added 	12/20/2016, 10:48:59 PM
    Modified 	12/20/2016, 10:48:59 PM


          Attachments

      o Full Text PDF
      o Snapshot
  *


        The Reproducibility Project: a model of large-scale
        collaboration for empirical research on reproducibility

    Type 	Book Section
    Author 	Open Science Collaboration
    Author 	Heather Barry Kappes
    Editor 	Victoria Stodden
    Editor 	Friedrich Leisch
    Editor 	Roger D. Peng
    URL 	https://www.crcpress.com/
    Place 	New York, USA
    Publisher 	CRC Press, Taylor & Francis Group
    Pages 	299-324
    ISBN 	978-1-4665-6159-5
    Date 	2014-04-14
    Accessed 	4/5/2017, 2:52:05 PM
    Library Catalog 	eprints.lse.ac.uk
    Language 	en
    Book Title 	Implementing Reproducible Research
    Short Title 	The Reproducibility Project
    Date Added 	4/5/2017, 2:52:05 PM
    Modified 	4/5/2017, 2:52:05 PM


          Attachments

      o Full Text PDF
      o Snapshot
  *


        TOP Guidelines

    Type 	Web Page
    URL 	https://cos.io/our-services/top-guidelines/
    Accessed 	3/13/2017, 12:43:41 PM
    Date Added 	3/13/2017, 12:43:41 PM
    Modified 	3/13/2017, 12:43:41 PM


          Attachments

      o TOP Guidelines
  *


        TOPGuidelines.pdf

    Type 	Web Page
    URL 	https://osf.io/ud578/?_ga=1.101624386.2144095163.1481800419
    Accessed 	12/31/2016, 6:14:25 PM
    Abstract 	The Transparency and Openness Promotion (TOP) Committee
    met in November 2014 to address one important element of the
    incentive systems - journals’ procedures and policies for
    publication. The outcome of the effort is the TOP Guidelines. There
    are eight standards in the TOP guidelines; each move scientific
    communication toward greater openness. These standards are modular,
    facilitating adoption in whole or in part. However, they also
    complement each other, in that commitment to one standard may
    facilitate adoption of others. Moreover, the guidelines are
    sensitive to barriers to openness by articulating, for example, a
    process for exceptions to sharing because of ethical issues,
    intellectual property concerns, or availability of necessary
    resources. | Hosted on the Open Science Framework
    Date Added 	12/31/2016, 6:14:25 PM
    Modified 	12/31/2016, 6:14:25 PM


          Attachments

      o Snapshot
  *


        TOPGuidelines.ScienceIntroduction.pdf

    Type 	Web Page
    URL 	https://osf.io/xd6gr/?_ga=1.98519644.2144095163.1481800419
    Accessed 	12/23/2016, 7:31:38 PM
    Abstract 	The Transparency and Openness Promotion (TOP) Committee
    met in November 2014 to address one important element of the
    incentive systems - journals’ procedures and policies for
    publication. The outcome of the effort is the TOP Guidelines. There
    are eight standards in the TOP guidelines; each move scientific
    communication toward greater openness. These standards are modular,
    facilitating adoption in whole or in part. However, they also
    complement each other, in that commitment to one standard may
    facilitate adoption of others. Moreover, the guidelines are
    sensitive to barriers to openness by articulating, for example, a
    process for exceptions to sharing because of ethical issues,
    intellectual property concerns, or availability of necessary
    resources. | Hosted on the Open Science Framework
    Date Added 	12/23/2016, 7:31:38 PM
    Modified 	12/23/2016, 7:31:38 PM


          Attachments

      o Snapshot
  *


        Toward Reproducible Computational Research: An Empirical
        Analysis of Data and Code Policy Adoption by Journals

    Type 	Journal Article
    Author 	Victoria Stodden
    Author 	Peixuan Guo
    Author 	Zhaokun Ma
    URL
    http://journals.plos.org/plosone/article?id=10.1371/journal.pone.0067111

    Volume 	8
    Issue 	6
    Pages 	e67111
    Publication 	PLOS ONE
    ISSN 	1932-6203
    Date 	Jun 21, 2013
    Journal Abbr 	PLOS ONE
    DOI 	10.1371/journal.pone.0067111
    <http://doi.org/10.1371/journal.pone.0067111>
    Accessed 	3/13/2017, 12:46:59 PM
    Library Catalog 	PLoS Journals
    Abstract 	Journal policy on research data and code availability is
    an important part of the ongoing shift toward publishing
    reproducible computational science. This article extends the
    literature by studying journal data sharing policies by year (for
    both 2011 and 2012) for a referent set of 170 journals. We make a
    further contribution by evaluating code sharing policies,
    supplemental materials policies, and open access status for these
    170 journals for each of 2011 and 2012. We build a predictive model
    of open data and code policy adoption as a function of impact factor
    and publisher and find higher impact journals more likely to have
    open data and code policies and scientific societies more likely to
    have open data and code policies than commercial publishers. We also
    find open data policies tend to lead open code policies, and we find
    no relationship between open data and code policies and either
    supplemental material policies or open access journal status. Of the
    journals in this study, 38% had a data policy, 22% had a code
    policy, and 66% had a supplemental materials policy as of June 2012.
    This reflects a striking one year increase of 16% in the number of
    data policies, a 30% increase in code policies, and a 7% increase in
    the number of supplemental materials policies. We introduce a new
    dataset to the community that categorizes data and code sharing,
    supplemental materials, and open access policies in 2011 and 2012
    for these 170 journals.
    Short Title 	Toward Reproducible Computational Research
    Date Added 	3/13/2017, 12:46:59 PM
    Modified 	3/13/2017, 12:46:59 PM


          Tags:

      o Computational biology
      o Computer and information sciences
      o Data management
      o Open access
      o Open data
      o Reproducibility
      o Science policy
      o Scientific publishing


          Attachments

      o Full Text PDF
      o Snapshot
  *


        Tracking Replicability as a Method of Post-Publication Open
        Evaluation

    Type 	Journal Article
    Author 	Joshua K. Hartshorne
    Author 	Adena Schachner
    URL 	https://www.ncbi.nlm.nih.gov/pmc/articles/PMC3293145/
    Volume 	6
    Publication 	Frontiers in Computational Neuroscience
    Date 	2012
    Extra 	PMID: 22403538
    DOI 	10.3389/fncom.2012.00008 <http://doi.org/10.3389/fncom.2012.00008>
    Accessed 	12/20/2016, 1:28:43 PM
    Library Catalog 	www.ncbi.nlm.nih.gov
    Language 	en
    Abstract 	Recent reports have suggested that many published results
    are unreliable. To increase the reliability and accuracy of
    published papers, multiple changes have been proposed, such as
    changes in statistical methods. We support such reforms. However, we
    believe ...
    Date Added 	12/20/2016, 1:28:43 PM
    Modified 	12/20/2016, 1:28:43 PM


          Attachments

      o PubMed entry
      o Snapshot
  *


        Tracking switched outcomes in clinical trials

    Type 	Web Page
    URL 	http://compare-trials.org <http://compare-trials.org/>
    Accessed 	12/20/2016, 2:45:40 PM
    Abstract 	Outcome switching in clinical trials is a serious problem.
    Between October 2015 and January 2016, the COMPare team
    systematically checked every trial published in the top five medical
    journals, to see if they misreported their findings. We are now
    submitting the first set of findings from the projec
    Website Title 	COMPare
    Date Added 	12/20/2016, 2:45:40 PM
    Modified 	12/20/2016, 2:45:40 PM


          Attachments

      o Snapshot
  *


        Transparency of outcome reporting and trial registration of
        randomized controlled trials in top psychosomatic and behavioral
        health journals: A systematic review

    Type 	Journal Article
    Author 	Katherine Milette
    Author 	Michelle Roseman
    Author 	Brett D. Thombs
    URL 	/article/S0022-3999(10)00378-8/abstract
    Volume 	70
    Issue 	3
    Pages 	205-217
    Publication 	Journal of Psychosomatic Research
    ISSN 	0022-3999, 1879-1360
    Date 	2011/03/01
    Extra 	PMID: 21334491, 21334491
    Journal Abbr 	Journal of Psychosomatic Research
    DOI 	10.1016/j.jpsychores.2010.09.015
    <http://doi.org/10.1016/j.jpsychores.2010.09.015>
    Accessed 	1/7/2017, 5:59:00 PM
    Library Catalog 	www.jpsychores.com
    Language 	English
    Abstract 	The most reliable evidence for evaluating healthcare
    interventions comes from well-designed and conducted randomized
    controlled trials (RCTs). The extent to which published RCTs reflect
    the efficacy of interventions, however, depends on the completeness
    and accuracy of published results. The Consolidated Standards of
    Reporting Trials statement, initially developed in 1996, provides
    guidelines intended to improve the transparency of published RCT
    reports. A policy of the International Committee of Medical Journal
    Editors, initiated in 2005, requires clinical trials published in
    member journals to be registered in publicly accessible registries
    prior to patient enrollment.
    Short Title 	Transparency of outcome reporting and trial
    registration of randomized controlled trials in top psychosomatic
    and behavioral health journals
    Date Added 	1/7/2017, 5:59:00 PM
    Modified 	1/7/2017, 5:59:00 PM


          Attachments

      o PubMed entry
      o Snapshot
  *


        Video: The basics of reproducibility | NSF - National Science
        Foundation

    Type 	Web Page
    URL
    https://www.nsf.gov/discoveries/disc_summ.jsp?cntn_id=136139&org=NSF
    Accessed 	12/20/2016, 11:37:24 PM
    Date Added 	12/20/2016, 11:37:24 PM
    Modified 	12/20/2016, 11:37:24 PM


          Attachments

      o Video: The basics of reproducibility | NSF - National Science
        Foundation
  *


        VisTrailsWiki

    Type 	Web Page
    URL 	https://www.vistrails.org/index.php/Main_Page
    Accessed 	4/5/2017, 2:28:47 PM
    Date Added 	4/5/2017, 2:28:47 PM
    Modified 	4/5/2017, 2:28:47 PM


          Attachments

      o VisTrailsWiki
  *


        Welcome to Python.org

    Type 	Web Page
    URL 	https://www.python.org/
    Accessed 	1/18/2017, 1:21:05 PM
    Abstract 	The official home of the Python Programming Language
    Website Title 	Python.org
    Date Added 	1/18/2017, 1:21:05 PM
    Modified 	1/18/2017, 1:21:05 PM


          Attachments

      o Snapshot
  *


        What does research reproducibility mean?

    Type 	Journal Article
    Author 	Steven N. Goodman
    Author 	Daniele Fanelli
    Author 	John P. A. Ioannidis
    URL 	http://stm.sciencemag.org/content/8/341/341ps12
    Rights 	Copyright © 2016, American Association for the Advancement
    of Science
    Volume 	8
    Issue 	341
    Pages 	341ps12-341ps12
    Publication 	Science Translational Medicine
    ISSN 	1946-6234, 1946-6242
    Date 	2016/06/01
    Extra 	PMID: 27252173
    DOI 	10.1126/scitranslmed.aaf5027
    <http://doi.org/10.1126/scitranslmed.aaf5027>
    Accessed 	12/20/2016, 10:48:47 PM
    Library Catalog 	stm.sciencemag.org
    Language 	en
    Abstract 	The language and conceptual framework of “research
    reproducibility” are nonstandard and unsettled across the sciences.
    In this Perspective, we review an array of explicit and implicit
    definitions of reproducibility and related terminology, and discuss
    how to avoid potential misunderstandings when these terms are used
    as a surrogate for “truth.”
    Date Added 	12/20/2016, 10:48:47 PM
    Modified 	12/20/2016, 10:48:47 PM


          Attachments

      o Full Text PDF
      o PubMed entry
      o Snapshot
  *


        What is missing from descriptions of treatment in trials and
        reviews?

    Type 	Journal Article
    Author 	Paul Glasziou
    Author 	Emma Meats
    Author 	Carl Heneghan
    Author 	Sasha Shepperd
    Volume 	336
    Issue 	7659
    Pages 	1472-1474
    Publication 	BMJ (Clinical research ed.)
    ISSN 	1756-1833
    Date 	Jun 28, 2008
    Extra 	PMID: 18583680 PMCID: PMC2440840
    Journal Abbr 	BMJ
    DOI 	10.1136/bmj.39590.732037.47
    <http://doi.org/10.1136/bmj.39590.732037.47>
    Library Catalog 	PubMed
    Language 	eng
    Date Added 	12/20/2016, 1:33:35 PM
    Modified 	12/20/2016, 1:33:35 PM


          Tags:

      o Clinical Trials as Topic
      o Evidence-Based Medicine
      o Research Design
      o Review Literature as Topic
      o Writing


          Attachments

      o PubMed entry
  *


        When more data steer us wrong: replications with the wrong
        dependent measure perpetuate erroneous conclusions. - PubMed - NCBI

    Type 	Web Page
    Author 	Rotello CM , et al
    URL 	https://www.ncbi.nlm.nih.gov/pubmed/25384892
    Accessed 	12/20/2016, 1:27:14 PM
    Abstract 	Psychon Bull Rev. 2015 Aug;22(4):944-54. doi:
    10.3758/s13423-014-0759-2. Research Support, U.S. Gov't, Non-P.H.S.;
    Review
    Short Title 	When more data steer us wrong
    Date Added 	12/20/2016, 1:27:14 PM
    Modified 	12/20/2016, 1:27:14 PM


          Attachments

      o Snapshot
  *


        Whistleblower sues Duke, claims doctored data helped win $200
        million in grants

    Type 	Web Page
    Author 	Alison McCook
    Author 	Retraction WatchSep 1
    Author 	2016
    Author 	2:00 Pm
    URL
    http://www.sciencemag.org/news/2016/09/whistleblower-sues-duke-claims-doctored-data-helped-win-200-million-grants

    Date 	2016-08-31T12:15:26-04:00
    Accessed 	12/20/2016, 2:29:19 PM
    Abstract 	Alleging that faked pulmonary research led to grants from
    NIH and other federal agencies, scientist could win huge payout from
    false-claims suit and set a precedent
    Website Title 	Science | AAAS
    Date Added 	12/20/2016, 2:29:19 PM
    Modified 	12/20/2016, 2:29:19 PM


          Attachments

      o Snapshot
  *


        Why Public Health Agencies Cannot Depend on Good Laboratory
        Practices as a Criterion for Selecting Data: The Case of Bisphenol A

    Type 	Journal Article
    Author 	John Peterson Myers
    Author 	Frederick S. vom Saal
    Author 	Benson T. Akingbemi
    Author 	Koji Arizono
    Author 	Scott Belcher
    Author 	Theo Colborn
    Author 	Ibrahim Chahoud
    Author 	D. Andrew Crain
    Author 	Francesca Farabollini
    Author 	Louis J. Guillette
    Author 	Terry Hassold
    Author 	Shuk-mei Ho
    Author 	Patricia A. Hunt
    Author 	Taisen Iguchi
    Author 	Susan Jobling
    Author 	Jun Kanno
    Author 	Hans Laufer
    Author 	Michele Marcus
    Author 	John A. McLachlan
    Author 	Angel Nadal
    Author 	Jörg Oehlmann
    Author 	Nicolás Olea
    Author 	Paola Palanza
    Author 	Stefano Parmigiani
    Author 	Beverly S. Rubin
    Author 	Gilbert Schoenfelder
    Author 	Carlos Sonnenschein
    Author 	Ana M. Soto
    Author 	Chris E. Talsness
    Author 	Julia A. Taylor
    Author 	Laura N. Vandenberg
    Author 	John G. Vandenbergh
    Author 	Sarah Vogel
    Author 	Cheryl S. Watson
    Author 	Wade V. Welshons
    Author 	R. Thomas Zoeller
    URL 	http://ehp.niehs.nih.gov/0800173
    Volume 	117
    Issue 	3
    Pages 	309-315
    Publication 	Environmental Health Perspectives
    ISSN 	0091-6765
    Date 	3/2009
    DOI 	10.1289/ehp.0800173 <http://doi.org/10.1289/ehp.0800173>
    Accessed 	12/20/2016, 10:33:35 PM
    Library Catalog 	CrossRef
    Language 	en
    Short Title 	Why Public Health Agencies Cannot Depend on Good
    Laboratory Practices as a Criterion for Selecting Data
    Date Added 	12/20/2016, 10:33:35 PM
    Modified 	12/20/2016, 10:33:35 PM

  *


        Why Science Is Not Necessarily Self-Correcting. - PubMed - NCBI

    Type 	Web Page
    Author 	Ioannidis JP
    URL 	https://www.ncbi.nlm.nih.gov/pubmed/26168125
    Accessed 	1/28/2017, 3:42:11 PM
    Abstract 	Perspect Psychol Sci. 2012 Nov;7(6):645-54. doi:
    10.1177/1745691612464056.
    Date Added 	1/28/2017, 3:42:11 PM
    Modified 	1/28/2017, 3:42:11 PM


          Attachments

      o Snapshot
