# Supplementary material for: Repeat: a framework to assess empirical reproducibility in biomedical research
Source: BMC Med Res Methodol. 2017 Sep 18;17:143. doi: 10.1186/s12874-017-0377-6 (PMC5604503; doi:10.1186/s12874-017-0377-6)
Supplement: Supplementary file 2 — Inter-rater Reliability RepeAT Data; Description: data entered into the RepeAT framework by two independent raters and subsequently used for inter-rater reliability testing. (CSV 102 kb) [file 12874_2017_377_MOESM2_ESM.csv]

record_id	redcap_survey_identifier	publication_overview_and_bibliographic_information_timestamp	article_doi	journal_publication	publication_date	publication_issue	author_fn	author_ln	author_email	article_title	institution_corr_author	research_center	clinical_domain	primary_research	meta_analysis	reproducibilityresearch_yn	hypothesis_gen_or_driv	clear_hypothesis	reviewer	funders	grant_ids	publication_overview_and_bibliographic_information_complete	database_and_data_collection_timestamp	state_data_sources	state_database_where___1	state_database_where___2	state_database_where___3	state_database_where___4	database_cited	query_script_shared	query_method_stated	query_method_location___2	query_method_location___3	query_method_location___4	db_citation_1	db_doi_1	query_method_db_1___2	query_method_db_1___3	query_method_db_1___4	query_method_db_1___5	query_script_loc_db_1___1	query_script_loc_db_1___2	query_script_loc_db_1___3	query_script_loc_db_1___4	query_script_loc_db_1___5	query_script_loc_db_1___6	query_script_loc_db_1___7	query_script_loc_db_1___8	query_script_loc_db_1___9
1			10.3171/2015.10.JNS151846	Journal of Neurosurgery	1/29/16		Badih	Daou		Dissecting pseudoaneurysms: predictors of symptom occurrence, enlargement, clinical outcome, and treatment			25	1	0		1	1	1			2		0	0	0	0	0	0	0	0	0	0	0			0	0	0	0	0	0	0	0	0	0	0	0	0
2				Pain Physician	2/1/16		Parthasarathy	Krishnamurthy		Impact of Urine Drug Screening on No Shows and Dropouts among Chronic Pain Patients: A Propensity-Matched Cohort Study		University of Texas Medical Branch	3	1	0		1	1	1			2		0	0	0	0	0	0	0	0	0	0	0			0	0	0	0	0	0	0	0	0	0	0	0	0
3			doi:10.1093/jamia/ocu002	Journal of the American Medical Informatics Association	2/26/15		Naomie	Savard		Using age, triage score, and disposition data from emergency department electronic records to improve Influenza-like illness surveillance				1	0				3			0		1	0	0	1	0			1	0	1	0			0	0	0	0	0	0	0	0	0	0	0	0	0
4			doi:10.1016/j.yebeh.2015.12.022	Epilepsy & Behavior						Number of patient-reported allergies helps distinguish epilepsy from psychogenic nonepileptic seizures									1			0		1	0	0	1	0	0		1	0	1	0			0	0	0	0	0	0	0	0	0	0	0	0	0
5			10.1007/s00247-015-3519-1	Pediatric radiology	3/31/16		AnthonyK	Guzman	GuzmanA@uphs.upenn.edu.	IVC filter retrieval in adolescents: experience in a tertiary pediatric center.	Children's Hospital of Philadelphia		38	0	0	0	2	1	1			2		0	0	0	0	0	0	0	0	0	0	0			0	0	0	0	0	0	0	0	0	0	0	0	0
6			10.11909/j.issn.1671-5411.2015.06.009	Journal of Geriatric Cardiology						Predictive value of serum uric acid on left atrial spontaneous echo contrast in non-valvular atrial fibrillation patients									1			0		0	0	0	0	0	0		0	0	0	0			0	0	0	0	0	0	0	0	0	0	0	0	0
7			10.1177/1060028015626161	The Annals of pharmacotherapy	2/13/16		Yuchen	Wang	yuwang@barnabashealth.org.	Adductor Canal Block With Bupivacaine Liposome Versus Ropivacaine Pain Ball for Pain Control in Total Knee Arthroplasty: A Retrospective Cohort Study.	Monmouth Medical Center			0	0	0	2	1	1			2			0	0	0	0	0	0	0	0	0	0			0	0	0	0	0	0	0	0	0	0	0	0	0
8			10.1016/j.arth.2015.12.012	The Journal of arthroplasty	5/24/16		BrianM	Curtin		Patient Radiation Exposure During Fluoro-Assisted Direct Anterior Approach Total Hip Arthroplasty.	OrthoCarolina Hip and Knee Center		37	0	0	0	1	1	1	(disclosed in supplemental material)		2		0	0	0	0	0	0	0	1	0	0	1			0	1	0	0	0	0	0	0	0	0	0	0	0
9			10.1177/1060028015625660	The Annals of pharmacotherapy	2/13/16		TarynS	Murray		Medication Desensitization: Characterization of Outcomes and Risk Factors for Reactions.	Vanderbilt University Medical Center			0	0	0	2	1	1	Glaxo Smith Kline and Avisa Pharma, Cumberland Pharmaceuticals		2		0	0	0	0	0	0	0	0	0	0	0			0	0	0	0	0	0	0	0	0	0	0	0	0
44		8/10/16 12:44	10.1016/j.burns.2013.12.002	Burns: Journal of the International Society for Burn Injuries	1/14/14		Mangai	Natarajan	mnatarajan@jjay.cuny.edu	Differences between intentional and non-intentional burns in India: Implications for prevention	The City University of New York	John Jay College of Criminal Justice	9	1	0	0	2	3	5	Professional Staff Congress-City University of New York Enhanced Grant	#64721-0042	2	8/10/16 12:46	1	0	0	0	1	0	0	1	0	0	1	Hospital registry data from a large government hospital in India		1	0	0	0	0	0	0	0	0	0	0	0	0
10			10.1097/SPV.0000000000000241	Female pelvic medicine & reconstructive surgery	4/27/16		AlexanderA	Berger		The Role of Obesity in Success and Complications in Patients Undergoing Retropubic Tension-Free Vaginal Tape Surgery.	Thomas Jefferson University		26	0	0	0	2	1	1			2		0	0	0	0	0	0	0	0	0	0	0			0	0	0	0	0	0	0	0	0	0	0	0	0
13			10.1016/j.midw.2016.01.001	Midwifery Journal															3			0		0	0	0	0	0			0	0	0	0			0	0	0	0	0	0	0	0	0	0	0	0	0
15			10.1002/ajh.23911	American Journal of Hematology	3/1/15			Eby		Clinical characteristics, prognostic factors, and outcomes of adult patients with hemophagocytic lymphohistiocytosis									3			0		1	0	0	1	0	0		0	0	0	0			0	0	0	0	0	0	0	0	0	0	0	0	0
16			http://dx.doi.org/10.1016/j.yebeh.2015.12.022	Epilepsy & Behavior	2/1/16		Nathaniel	Robbins		Number of patient-reported allergies helps distinguish epilepsy from psychogenic nonepileptic seizures			23	1			1	3	2			2		1	0	0	1	0	0	0	1	0	0	0	USCF's Epic-based APeX-Advanced Patient-Centered Excellence		0	0	1	0	0	0	0	0	0	0	0	0	0
74		10/26/16 15:39	10.1016/j.burns.2013.12.002	Burns	8/1/14		Mangai	Natarajan	mnatarajan@jjay.cuny.edu	Differences between intentional and non-intentional burns in India: Implications for prevention			42	1	0	0	2	1	8	Professional Staff Congress-City University of New York Enhanced Grant	#64721-0042	2		1	0	0	0	1	0	0	1	0	0	1	EMR		1	0	0	0	0	0	0	0	0	0	0	0	0
18		3/31/16 15:16	10.1016/j.burns.2013.12.002	Burns	1/14/14	No	Mangai	Natarajan	mnatarajan@jjay.cuny.edu	Differences between intentional and non-intentional burns in India: Implications for prevention	John Jay College of Criminal Justice, The City University of New York	Department of Criminal Justice		1	0	0	3	4	4			2		0	0	0	0	0	0	0	1	0	0	1			1	0	0	0	0	0	0	0	0	0	0	0	0
33		4/27/16 14:30	10.1016/j.clineuro.2014.02.016	Clinical Neurology and Neurosurgery	2/25/14	No	Silky	Chotai		Surgical outcomes using wide suboccipital decompression for adult Chiari I malformation with and without syringomyelia	Ohio State University Medical Center, Columbus, USA	Department of Neurological Surgery	41	1	0	0	3	4	6			2		0	0	0	0	0	0	0	0	0	0	0			0	0	0	0	0	0	0	0	0	0	0	0	0
20		4/6/16 14:20	10.1016/j.ygyno.2013.04.055	Gynecologic Oncology	4/27/13	no	Minh	Dao		Recurrence patterns after extended treatment with bevacizumab for ovarian, fallopian tube, and primary peritoneal cancers	University of Washington, Seattle	Division of Gynecologic Oncology, Department of Obstetrics and Gynecology	26	1	0	0	1	1	4			2		0	0	0	0	0	0	0	0	0	0	0			0	0	0	0	0	0	0	0	0	0	0	0	0
104			10.1186/1472-6947-14-38	BMC medical informatics and decision making	5/9/14		Adedayo	Onitilo	adedayo@marshfieldclinic.org	A novel method for studying the temporal relationship between type 2 diabetes mellitus and cancer using the electronic medical record	Marshfield Clinic Weston Center	Department of Hematology/Oncology	42	1	0	0	2	4	5	Internal research grant provided by the Marshfield Clinic	ONI10711; 78037	2		1	0	0	0	1	0	0	0	0	0	0	Marshfield Clinic EMR		0	0	0	0	0	0	0	0	0	0	0	0	0
105			10.1136/amiajnl-2014-002768	Journal of the American Medical Informatics Association	10/20/14		Christian	Rochefort	Christian.Rochefort@mcgill.ca	A novel method of adverse event detection can accurately identify venous thromboembolisms (VTEs) from narrative electronic health record data	McGill University	Clinical and Health Informatics Research Group	42	1	0	0	2	4	5	Canadian Institutes of Health Research	Not Stated	2		1	0	0	0	1	0	0	1	0	0	1	Discharge Abstract Database		0	0	0	1	0	0	0	0	0	0	0	0	0
19		3/31/16 16:23	10.1016/j.clineuro.2015.10.004	Clinical Neurology and Neurosurgery	10/8/15	No	Tadashi	Doden	aidr214@ai-hosp.or.jp	Clinical characteristics and etiology of transient myoclonic state in the elderly	Aizawa Hospital, Matsumoto, Japan	Department of Neurology	23	1	0	0	3	4	6			2		0	0	0	0	0	0	0	0	0	0	0			0	0	0	0	0	0	0	0	0	0	0	0	0
45		8/10/16 11:36	10.1016/j.clineuro.2015.10.004	Clinical Neurology and Neurosurgery	10/8/15		Takao	Hashimoto	sinke-dr@ai-hosp.or.jp	Clinical characteristics and etiology of transient myoclonic statein the elderly	Aizawa Hospital	Department of Neurology	23	1	0	0	2	3	5	Not sponsored by any sources	Not Applicable	2	8/10/16 12:00	1	0	0	0	1	0	0	0	0	0	0	The Aizawa Hospital database	Not Applicable	0	0	0	0	0	0	0	0	0	0	0	0	0
58		8/22/16 14:50	10.1016/j.clinthera.2011.08.005	Clinical Therapeutics	9/3/11		Michael	Reed	mreed@chmca.org	Assessment of the Clinical Use of Intravenous and Oral N-Acetylcysteine in the Treatment of Acute Acetaminophen Poisoning in Children: A Retrospective Review	Children's Hospital Medical Center of Akron	Division of Clinical Pharmacology and Toxicology and the Rebecca D. Considine Research Institute	32	0	0	0	2	4	5	Not Stated	Not Stated	2		1	0	0	0	1	0	0	1	0	0	1	Not Stated		1	1	0	0	0	0	0	0	0	0	0	0	0
95			10.1016/j.clinthera.2011.08.005	Clinical Therapeutics	9/3/11	no	Michael	Reed		Assessment of the Clinical Use of Intravenous and Oral N-Acetylcysteine in the Treatment of Acute Acetaminophen Poisoning in Children: A Retrospective Review		Children's Hospital Medical Center of Akron	32	1	0	0	3	2	8			2		0	0	0	0	0	0	0	0	0	0	0			0	0	0	0	0	0	0	0	0	0	0	0	0
21		4/6/16 14:45	10.1016/j.jaapos.2014.06.006	Journal of American Association for Pediatric Ophthalmology and Strabismus	9/27/14	no	Marlen	Leon		The cost-effectiveness of different strategies to evaluate optic disk drusen in children	Emory University, Atlanta, Georgia	Department of Ophthalmology	28	1	0	0	3	4	6	NIH, and Research to Prevent Blindness Inc	EY006360	2		0	0	0	0	0	0	0	0	0	0	0			0	0	0	0	0	0	0	0	0	0	0	0	0
28		4/18/16 15:30	10.1016/j.joms.2016.01.001	Journal of Oral and Maxillofacial Surgery	1/7/16	No	Lizhong	Liang		Selective Versus Comprehensive Neck Dissection in Patients With T1 and T2 Oral Squamous Cell Carcinoma and cN0pN+ Neck	Fifth Affiliated Hospital of Sun Yat-sen University, Zhuhai, China	Department of Oral and Maxillofacial Surgery	41	1	0	0	2	2	4	Natural Science Foundation of Guangdong Province	2014A030310076	2	5/24/16 15:10	0	0	0	0	0	0	0	0	0	0	0			0	0	0	0	0	0	0	0	0	0	0	0	0
47			10.1016/j.jaapos.2014.06.006	Journal of American Association for Pediatric Ophthalmology and Strabismus	9/27/14		Scott	Lambert	slamber@emory.edu	The cost-effectiveness of different strategies to evaluate optic disk drusen in children	Emory University	Department of Ophthalmology	32	0	0	0	2	1	5	National Institutes of Health Departmental Core Grant	EY006360	2		1	0	0	0	1	0	0	0	0	0	0	The Emory Database		0	0	0	0	0	0	0	0	0	0	0	0	0
30		4/25/16 14:46	10.1186/1471-2318-14-75	BMC Geriatrics	6/17/14	No	Jose	AbadDiez	jmabad@aragon.es.	Age and gender differences in the prevalence and patterns of multimorbidity in the older population	Department of Health Wellbeing and Family	Government of Arag�_n, Zaragoza, Spain	42	1	0	0	3	4	4	Carlos III Health Institute.	PI11/01126	2		0	0	0	0	0	0	0	0	0	0	0			0	0	0	0	0	0	0	0	0	0	0	0	0
31		4/27/16 13:57	10.1111/edt.12260	Dental Traumatology	1/22/16	No	Roman	RahimiNedjat		Association between eruption state of the third molar and the occurrence of mandibular angle fractures	University Medical Center of the Johannes Gutenberg University, Mainz, Germany.	Department of Oral and Maxillofacial Surgery	42	1	0	0	2	1	4			2			0	0	0	0				0	0	0			0	0	0	0	0	0	0	0	0	0	0	0	0
32		4/27/16 14:17	10.1016/j.clinthera.2011.08.005	Clinical Therapeutics	9/3/11	No	Martha	Blackford		Assessment of the Clinical Use of Intravenous and Oral N-Acetylcysteine in the Treatment of Acute Acetaminophen Poisoning in Children: A Retrospective Review	Children's Hospital Medical Center of Akron, Ohio, USA	Division of Clinical Pharmacology and Toxicology	42	1	0	0	3	4	4			2			0	0	0	0				0	0	0			0	0	0	0	0	0	0	0	0	0	0	0	0
34		4/28/16 16:54	/pubmed/26212850	British Journal of General Practice	8/1/15	No	Kate	Homer		Statin prescribing for primary prevention of cardiovascular disease: a cross-sectional, observational study	Queen Mary University of London, London	Centre for Primary Care and Public Health	12	1	0	0	3	4	4			2			0	0	0	0				0	0	0			0	0	0	0	0	0	0	0	0	0	0	0	0
25		4/15/16 12:59	10.1016/j.jmig.2011.01.009	Journal of Minimally Invasive Gynecology	3/16/11	No	Karim	Nawfal	anawfal1@hfhs.org	Effect of Body Mass Index on Robotic-Assisted Total Laparoscopic Hysterectomy	Henry Ford Hospital, Detroit, MI	Department of Gynecology, Obstetrics, and Women's Health	26	1	0	0	3	2	6			2		1	0	0	0	1	0	0	0	0	0	0	Henry Ford Health System (HFHS) medical claims		0	0	0	0	0	0	0	0	0	0	0	0	0
52		8/15/16 0:03	10.1016/j.jmig.2011.01.009	Journal of Minimally Invasive Gynecology	3/16/11		Karim	Nawfal	anawfal1@hfhs.org	Effect of body mass index on robotic-assisted total laparoscopic hysterectomy	Departments of Gynecology, Obstetrics, and Women's Health	Henry Ford Hospital	26	0	0	0	1	3	5	Not Stated	Not Stated	2	8/15/16 0:03	1	0	0	0	1	0	0	0	0	0	0	Henry Ford Health System	Not Stated	0	0	0	0	0	0	0	0	0	0	0	0	0
54			10.1016/j.joms.2016.01.001	Journal of Oral and Maxillofacial Surgery	1/7/16		Guiqing	Liao	drliaoguiqing@hotmail.com	Selective Versus Comprehensive Neck Dissection in Patients With T1 and T2 Oral Squamous Cell Carcinoma and cN0pN+ Neck	Sun Yat-sen University	Department of Oral and Maxillofacial Surgery	41	0	0	0	2	4	5	the Natural Science Foundation of Guangdong Province	2014A030310076	2		0	0	0	0	0	0	0	0	0	0	0			0	0	0	0	0	0	0	0	0	0	0	0	0
77			10.1016/j.joms.2016.01.001	Journal of Oral and Maxillofacial Surgery	1/3/16	no		Liao	drliaoguiqing@hotmail.com	Selective Versus Comprehensive Neck Dissection in Patients With T1 and T2 Oral Squamous Cell Carcinoma and cN0pN + Neck	Guangdong Provincial Key Laboratory of Stomatology	Guanghua School of Stomatology	41	1	0	0	1	2	8	Natural Science Foundation of Guangdong Province	2014A030310076	2		0	0	0	0	0	0	0	0	0	0	0			0	0	0	0	0	0	0	0	0	0	0	0	0
35		4/29/16 13:51	10.1016/j.jpainsymman.2015.02.022	Journal of Pain and Symptom Management	4/1/15	No		Debra	Burns	Music Therapy Is Associated With Family Perception of More Spiritual Support and Decreased Breathing Problems in Cancer Patients Receiving Hospice Care	Indiana University	Melvin and Bren Simon Cancer Center	42	1	0	0	2	1	6	Mary Mar- garet Walther Program in Palliative Care Research and Education, Indiana University Bren and Simon Cancer Center		2		0	0	0	0	0	0	0	0	0	0	0			0	0	0	0	0	0	0	0	0	0	0	0	0
40		[not completed]																				0			0	0	0	0				0	0	0			0	0	0	0	0	0	0	0	0	0	0	0	0
41		8/3/16 11:27	https://docs.google.com/spreadsheets/d/1d2LwoinMDX0GANSbCMumB_P82_oSK3GDtqEGPyiSSko/edit?usp=sharing	Burns	1/14/14		Mangai	Natarajan	mnatarajan@jjay.cuny.edu	Differences between intentional and non-intentional burns in India: Implications for prevention	The City University of New York	John Jay College of Criminal Justice,	9	1	0	0	1	1	7	Professional Staff Congress-City University of New York Enhanged Grant	#64721-0042	2			0	0	0	0				0	0	0			0	0	0	0	0	0	0	0	0	0	0	0	0
42		8/3/16 10:46	https://docs.google.com/spreadsheets/d/1d2LwoinMDX0GANSbCMumB_P82_oSK3GDtqEGPyiSSko/edit?usp=sharing	Elsevier	1/14/14		Mangai	Natarajan	mnatarajan@jjay.cuny.edu	Differences between intentional and non-intentional burns in India: Implications for prevention	The City University of New York	John Jay College of Criminal Justice,	9	1	0	0	1	1	7	Professional Staff Congress-City University of New York Enhanged Grant	#64721-0042	2			0	0	0	0				0	0	0			0	0	0	0	0	0	0	0	0	0	0	0	0
80			10.1136/amiajnl-2014-002768	J Am Med Inform Assoc	10/20/14	no				A novel method of adverse event detection can accurately identify venous thromboembolisms (VTEs) from narrative electronic health record data			42	1	0	0	1	2	8	Canadian Institutes of Health Research		2		1	0	0	0	1	0	0	0	0	0	0	Discharge Abstract Database		0	0	0	0	0	0	0	0	0	0	0	0	0
61			http://dx.doi.org/10/1016/j.burns.2013.12.002	BURNS	12/5/13	No	Mangai	Natarajan	mnatarajan@jjay.cuny.edu	Differneces between intentional and non-intentional burns in India: Implications for prevention	The City University of New York Department of Criminal Justice		42	1	0	0	2	1	2	Professional Staff Congress-City University of New York Enhanced Grant	#64721-0042	2		1	0	0	0	1	0	0	1	0	0	1	Hospital Registry of trauma ward in a government hospital in the capital city of India		1	0	0	0	0	0	0	0	0	0	0	0	0
109			10.1186/s12911-015-0162-6	BMC medical informatics and decision making	5/20/15		Ruben	Amarasingham	ruben.amarasingham@phhs.org	Electronic medical record-based multicondition models to predict the risk of 30 day readmission or death among adult medicine patients: validation and comparison to existing models	University of Texas Southwestern Medical Center	Division of General Internal Medicine, Department of Internal Medicine	42	1	0	0	2	4	5	Commonwealth Fund Grant; AHRQ Grant	20100323; R24 HHS022418	2		1	0	0	0	1	0	0	0	0	0	0	Epic EMR		0	0	0	0	0	0	0	0	0	0	0	0	0
17		3/25/16 14:04	10.1016/j.urology.2012.11.002	Urology	1/30/13	No	Kimberly	Porter		Racial and Ethnic Differences in Time to Treatment for Patients With Localized Prostate Cancer	Kaiser Permanente Southern California, Pasadena, CA	Department of Research and Evaluation		1	0	0	2	4	6	Beckman Coulter		2		1	0	0	0	1	0	0	0	0	0	0	KPSC SEER-affiliated cancer registry		0	0	0	0	0	0	0	0	0	0	0	0	0
49			10.1016/j.jstrokecerebrovasdis.2015.06.043	Journal of Stroke and Cerebrovascular Diseases	6/27/15		Charlotte	Thalin	charlotte.thalin@ds.se	Elevated Troponin Levels in Acute Stroke Patients Predict Long-term Mortality	Karolinska Institutet, Danderyd Hospital	Division of Internal Medicine, Department of Clinical Sciences	19	0	0	0	2	1	5	Not Stated	Not Stated	2		1	0	0	0	1	1	0	0	0	0	0	The Swedish National Stroke Register	Not Stated	0	0	0	0	0	0	0	0	0	0	0	0	0
46		8/10/16 12:41	10.1016/j.ygyno.2013.04.055	Gynecologic Oncology	4/28/13		John	Liao	johnliao@u.washington.edu	Recurrence patterns after extended treatment with bevacizumab for ovarian, fallopian tube, and primary peritoneal cancers	University of Washington	Division of Gynecologic Oncology, Department of Obstetrics and Gynecology	26	1	0	0	1	3	5	Not Stated	Not Stated	2		1	0	0	0	1	0	0	1	0	0	1	Chemotherapy records in the Division of Gynecologic Oncology at the University ofWashington and the Seattle Cancer Care Alliance		0	0	0	1	0	0	0	0	0	0	0	0	0
75			10.1016/j.ygyno.2013.04.055	Gynecologic Oncology	4/22/13		JB	Liao	johnliao@u.washington.edu	Recurrence patterns after extended treatment with bevacizumab for ovarian, fallopian tube, and primary peritoneal cancers			42	1	0	0	1	3	8			2		1	0	0	0	1	0	0	1	0	0	1	EHR (chemotherapy records and their medical charts )		1	0	0	0	0	0	0	0	0	0	0	0	0
24		4/14/16 16:45	10.1097/AJP.0b013e3181f06b06	Clinical Journal of Pain	1/27/11	No	Steven	Cohen	scohen40@jhmi.edu	Noncardiac chest pain during war.	Johns Hopkins School of Medicine	Department of Anesthesiology	3	1	0	0	3	4	6	John P Murtha Neuroscience and Pain Institute; Army Regional Anesthesia and Pain Medicine Initiative		2		1	0	0	0	1	0	0	0	0	0	0	Deployed Warrior Medical Management Center (DWMMC)		0	0	0	0	0	0	0	0	0	0	0	0	0
51		8/15/16 0:06	10.1097/AJP.0b013e3181f06b06	The Clinical Journal of Pain	6/14/10		Steven	Cohen	scohen40@jhmi.edu	Noncardiac Chest Pain During War	Johns Hopkins School of Medicine	Department of Anesthesiology	3	0	0	0	2	4	5	Congressional Grant from the John P. Murtha Neuroscience and Pain Institute; the Army Regional Anesthesia and Pain Medicine Initiative	Not Stated	2	8/15/16 0:06	1	0	0	0	1	0	0	0	0	0	0	Deployed Warrior Medical Management Center in Germany		0	0	0	0	0	0	0	0	0	0	0	0	0
26		4/15/16 13:13	10.1097/IOP.0b013e31828a92b0	Ophthalmic Plastic & Reconstructive Surgery	1/6/13	No	Alexander	Port		Histopathologic changes in punctal stenosis	Weill Cornell Medical College, New York, New York		28	1	0	0	2	4	6			2	5/24/16 11:28	0	0	0	0	0		0	0	0	0	0			0	0	0	0	0	0	0	0	0	0	0	0	0
53			10.1097/IOP.0b013e31828a92b0	Ophthalmic Plastic and Reconstructive Surgery	1/25/13		Gary	Lelli	gjl9003@med.cornell.edu	Histopathologic changes in punctal stenosis	Weill Cornell Medical Center	New York Presbyterian Hospital	28	0	0	0	1	3	5	Not Stated	Not Stated	2		1	0	0	1	1	0	0	0	0	0	0	Unclear		0	0	0	0	0	0	0	0	0	0	0	0	0
27		4/15/16 13:34	10.1097/PSY.0b013e31821fbf9a	Psychosomatic Medicine	6/23/11	No	Sonja	Entringer	sentring@uci.edu	Ecological momentary assessment of maternal cortisol profiles over a multiple-day period predicts the length of human gestation	University of California, Irvine	Department of Psychiatry and Human Behavior	35	1	0	0	1	1	6	US Public Heath Service (NIH)	RO1 HD-06028 and PO1 HD-047609	2	5/24/16 13:50	0	0	0	0	0	0	0	1	0	0	1			0	0	0	1	0	0	0	0	0	0	0	0	0
70			10.1097/PSY.0b013e31821fbf9a	Psychosomatic Medicine	4/13/10	Ecological Momentary Assessment of Maternal Cortisol Profiles Over a Multiple-Day Period Predicts the Length of Human Gestation	Pathik	Wadhwa	pwadhwa@uci.edu	Ecological Momentary Assessment of Maternal Cortisol Profiles Over a Multiple-Day Period Predicts the Length of Human Gestation	University of California, Irvine, School of Medicine	Development, Health and Disease Research Program	26	1	0	0	1	3	5	US Public Health Service (National Institutes of Health)	RO1 HD-06028; PO1 HD-047609	2		0	0	0	0	0	0	0	1	0	0	1			0	0	0	1	0	0	0	0	0	0	0	0	0
39			10.1111/apt.13505	Alimentary pharmacology & therapeutics	2/4/16		M	Walker		Cirrhosis is under-recognised in patients subsequently diagnosed with hepatocellular cancer.	Baylor College of Medicine			0	0	0	2	1	6	National Cancer Institute, Center for Innovations in Quality, Effectiveness and Safety	R01 CA160738, #CIN 13-413	2		1	0	0	0	1	0	0	1	0	0	0	Compensation and Pension Records Interchange (CAPRI)		0	0	0	0	0	0	0	0	0	0	0	0	0
57			10.1111/edt.12260	Dental traumatology : official publication of International Association for Dental Traumatology	1/22/16																	0			0	0	0	0				0	0	0			0	0	0	0	0	0	0	0	0	0	0	0	0
71			10.1111/apt.13505	Alimentary Pharmacology & Therapeutics	2/3/16		Fasiha	Kanwal	fasiha.kanwal@va.gov	Cirrhosis is under-recognised in patients subsequently diagnosed with hepatocellular cancer	Michael E. DeBakey Veterans Affairs Medical Center	Center for Innovations in Quality, Effectiveness and Safety (IQuESt)	37	1	0	0	2	4	5	National Cancer Institute; Center for Innovations in Quality, Effectiveness and Safety	R01 CA160738; #CIN 13-413	2		1	0	0	0	1	0	0	0	0	0	0	National Veterans Affairs system		0	0	0	0	0	0	0	0	0	0	0	0	0
76			10.1016/j.jstrokecerebrovasdis.2015.06.043	Journal of Stroke and Cerebrovascular Diseases	7/31/15	no	Charlotte	Thalin	charlotte.thalin@ds.se .	Elevated Troponin Levels in Acute Stroke Patients Predict Long-term Mortality	Karolinska Institutet	Department of Clinical Sciences	42	1	0	0	2	1	8	wedish Stroke Association, the Swedish Association of Medicine,and theregionalagreementon clinical research between Stockholm County Council and Karolinska Institutet		2		1	0	0	0	1	1	0	0	0	0	0	Swedish National Stroke Register, Riksstroke	doi: 10.1111/j.1747-4949.2010.00557	0	0	0	0	0	0	0	0	0	0	0	0	0
22		4/13/16 14:01	10.1016/j.jstrokecerebrovasdis.2015.06.043	Journal of Stroke and Cerebrovascular Diseases	7/31/15	No	Charlotte	Thalin	charlotte.thalin@ds.se	Elevated Troponin Levels in Acute Stroke Patients Predict Long-term Mortality	Danderyd Hospital, Stockholm, Sweden	Division of Internal Medicine, Department of Clinical Sciences, Karolinska Institutet	42	1	0	0	3	4	4	Swedish Stroke Association, the Swedish Association of Medicine, Stockholm County Council and Karolinska Institutet		2		1	0	0	0	1	0	0	0	0	0	0	Swedish National Stroke Register, Riksstroke		0	0	0	0	0	0	0	0	0	0	0	0	0
48			10.1148/radiol.14132418	Radiology	6/11/14		Robert	McDonald	mcdonald.robert@mayo.edu	Intravenous contrast material exposure is not an independent risk factor for dialysis or mortality	Departments of Radiology	College of Medicine, Mayo Clinic	38	0	0	0	2	4	5	GE Health-care	Not Stated	2		1	0	0	0	1	0	0	1	0	0	1	Mayo Institutional Electronic Medical Record	Not Stated	0	0	1	0	0	0	0	0	0	0	0	0	0
72			10.1186/s13054-015-1180-6	Critical Care	1/15/16		Keren	DoenyasBarak	kerendoenyas@gmail.com	Lactic acidosis and severe septic shock in metformin users: a cohort study	Sackler Faculty of Medicine, Tel Aviv University	Department of Nephrology	42	1	0	0	2	4	5	Assaf Harofeh Medical Center, Israel	Not Stated	2		1	0	0	0	1	0			0	0	0	Assaf Harofeh Medical Center hospital database		0	0	0	0	0	0	0	0	0	0	0	0	0
91			10.1371/journal.pone.0136651	PlosONE	8/24/15	no	Katherine	Liao	kliao@partners.org	Methods to Develop an Electronic Medical Record Phenotype Algorithm to Compare the Risk of Coronary Artery Disease across 3 Chronic Disease Cohorts			7	1	0	0	1	2	8	National Institutes of Health	U54LM008748,K23 DK097142 , K08 AR060257 , K24 AR052403	2		1	0	0	0	1	0	0	1	0	0	1	DM		0	0	0	0	0	0	0	0	0	0	0	0	0
64			http://dx.doi.org/10.1016/j.clineuro.2015.10.004	Clinical Neurology and Neurosurgery	10/8/15	No	Takao	Hashimoto	sinke-dr@ai-hosp.or.jp	Clinical characteristics and etiology of transient myoclonic state in the elderly	Aizawa Hospital	Department of Neurosurgery	25	1	0	0	2	1	2	'This study was not sponsored by any sources.'	None State	2		1	0	0	0	1	0	0	0	0	0	0	'The Aizawa Hospital database'	None stated	0	0	0	0	0	0	0	0	0	0	0	0	0
62			10.1016/j.jpainsymman.2015.02.022	Journal of Pain and Symptom Management	4/1/15		Debra	Burns	desburns@iupui.edu	Music Therapy is Associated With Family Perception of More Spiritual Support and Decreased Breathing Problems in Cancer Patients Receiving Hospice Care.	Indiana University-Purdue University Indianapolis	School of Engineering and Technology	15	1	0	0	2	4	5	the Mary Margaret Walther Program in Palliative Care Research and Education	Not Stated	2		1	0	0	0	1	0	0		0	0	0	Not Stated (EMR data)		0	0	0	0	0	0	0	0	0	0	0	0	0
37			10.1148/radiol.14132418	Radiology	9/9/14		Robert	McDonald	mcdonald.robert@mayo.edu	Intravenous contrast material exposure is not an independent risk factor for dialysis or mortality.	Health Sciences Research (R.E.C.), and Neurosurgery (D.F.K.), College of Medicine, Mayo Clinic	Mayo Clinic	38		0	0	2	1	6	GE Healthcare		2		0	0	0	0	0	0	0	1	0	0	1			0	1	0	0	0	0	0	0	0	0	0	0	0
103			10.2196/jmir.4976	Journal of medical Internet research	9/22/15		Xuefeng	Ling	bxling@stanford.edu	Online Prediction of Health Care Utilization in the Next Six Months Based on Electronic Health Record Information: A Cohort and Validation Study	Stanford University	Stanford University	42	1	0	0	2	4	5	Not Stated	Not Stated	2		1	0	0	0	1	0	0		0	0	0	HealthInfoNet		0	0	0	0	0	0	0	0	0	0	0	0	0
68			http://dx.doi.org/10.1016/j.jaapos.2014.06.006	Journal of American Association for Pediatric Ophthalmology and Strabismus	9/27/14	No	Scott	Lambert	slamber@emory.edu	The cost-effectiveness of different strategies to evaluate optic disk drusen in children	Emory University	Research to Prevent Blindness Inc. New York, New York	28	1	0	0	1	3	2	National Institutes of Health and Research to Prevent Blindness Inc	EY006360	2		1	0	0	0	1	0	0	0	0	0	0	The medical records of...Opthalmology Department of Emory University	Not Stated	0	0	0	0	0	0	0	0	0	0	0	0	0
69			http://dx.doi.org/10.1148/radiol.14132418	Radiology	12/1/14	No	Robert	McDonald	mcdonald.robert@mayo.edu	Intravenous Contrast Material Exposure Is Not an Independent Risk Factor for Dialysis or Mortality	Mayo Clinic College of Medicine		38	1	0	0	1	3	2	GE Healthcare	Not Stated	2			0	0	0	0				0	0	0			0	0	0	0	0	0	0	0	0	0	0	0	0
36		[not completed]	10.1158/1055-9965.EPI-14-0487	Cancer epidemiology biomarkers & prevention : a publication of the American Association for Cancer Research cosponsored by the American Society of Preventive Oncology	11/1/15		Caroline	Thompson	lathap@pamfri.org	Patient and provider characteristics associated with colorectal breast and cervical cancer screening among Asian Americans	Palo Alto Medical Foundation Research Institute Palo Alto California		42		0	0	2	1	6	Richard and Susan Levy Foundation, Agency for Healthcare Research and Quality, National Institutes of Health / National Institute of Diabetes and Digestive and Kidney Diseases	, K01 HS019815 , 1 R01 DK081371-01A1	0		0	0	0	0	0	0	0	0	0	0	0			0	0	0	0	0	0	0	0	0	0	0	0	0
63			10.1158/1055-9965.EPI-14-0487	Cancer Epidemiology, Biomarkers & Prevention	7/30/14		Latha	Palaniappan	lathap@pamfri.org	Patient and provider characteristics associated with colorectal, breast, and cervical cancer screening among Asian Americans	Palo Alto Medical Foundation Research Institute	Palo Alto Medical Foundation Research Institute	37	1	0	0	2	4	5	no specific grant from any funding agency	Not Stated	2	8/23/16 16:19	1	0	0	0	1	0	0	0	0	0	0	Not Stated		0	0	0	0	0	0	0	0	0	0	0	0	0
56			10.1186/1471-2318-14-75	BMC Geriatrics	6/17/14		Jose	AbadDiez	jmabad@aragon.es	Age and gender differences in the prevalence and patterns of multimorbidity in the older population.	Government of Arag�_n	Department of Health Wellbeing and Family	14	0	0	0	1	3	5	the Carlos III Health Institute	PI11/01126	2		1	0	0	0	1	0	0	0	0	0	0	19 primary care centres in Aragon and Catalonia	Not Stated	0	0	0	0	0	0	0	0	0	0	0	0	0
94			10.1186/1471-2318-14-75	BMC Geriatrics	7/17/14	no	Jose	AbadDiez	jmabad@aragon.es	Age and gender differences in the prevalence and patterns of multimorbidity in the older population	Government of Arag�n	Department of Health Wellbeing and Family	14	1	0	0	1	3	8	Carlos III Health Institute	PI11/01126	2		0	0	0	0	0	0	0	0	0	0	0			0	0	0	0	0	0	0	0	0	0	0	0	0
85			10.1186/1471-2334-13-171	BMC Infectious Diseases	4/10/13	no	Pamela	Levine	pamela.levine@providence.org	Use of electronic health record data to identify skin and soft tissue infections in primary care settings: a validation study	Oregon State University	Department of Pharmacy Practice, College of Pharmacy	18	1	0	0	1	3	8	National Center for Research Resources at the National Institutes of Health	KL2 RR024141	2			0	0	0	0				0	0	0			0	0	0	0	0	0	0	0	0	0	0	0	0
100			10.1186/1471-2334-13-171	BMC infectious diseases	4/10/13		Jessina	McGregor	mcgregoj@ohsu.edu	Use of electronic health record data to identify skin and soft tissue infections in primary care settings: a validation study	College of Pharmacy, Oregon State University	Department of Pharmacy Practice	18	1	0	0	2	4	5	National Center for Research Resources at the National Institutes of Health	KL2 RR024141	2		1	0	0	0	1	0	0	1	0	0	1	institution's research data warehouse (RDW)	Not Stated	0	0	1	0	0	0	0	0	0	0	0	0	0
92			10.1186/1471-2393-14-168	BMC Pregnancy and Childbirth	5/16/14	no	Doubova	Svetlana	svetlana.doubova@gmail.com	Evaluation of the quality of antenatal care using electronic health record information in family medicine clinics of Mexico City.	Mexican Institute of Social Security	Epidemiology and Health Services Research Unit	26	1	0	0	1	2	8	CONACYT	SALUD-2005-02-14455	2		1	0	0	0	1	0	0	1	0	0	1	EHR from IMSS FMC in Mexico City		0	0	0	0	0	0	0	0	0	0	0	0	0
111			10.1186/1471-2393-14-168	BMC pregnancy and childbirth	5/16/14		Svetlana	Doubova	svetlana.doubova@gmail.com	Evaluation of the quality of antenatal care using electronic health record information in family medicine clinics of Mexico City	Mexican Institute of Social Security	Epidemiology and Health Services Research Unit CMN Siglo XXI	42	1	0	0	2	4	5	Consejo Nacional de Ciencia y Tecnolog�a (CONACYT)	SALUD-2005-02-14455	2		1	0	0	0	1	0	0	1	0	0	1	The Mexican Institute of Social Security (IMSS)		0	0	1	0	0	0	0	0	0	0	0	0	0
93			10.1186/1472-6823-13-24	BMC Endoccrine Disorders	7/17/13	No	Richard	Hansen	rah0019@auburn.edu	Real-world utilization patterns and outcomes of colesevelam hcl in the ge electronic medical record.	Auburn Universit	Harrison School of Pharmacy	11	1	0	0	1	3	8	DSI		2		1	0	0	0	1	1	0	0	0	0	0	General Electric (GE) Centricity Clinical Data Services files EMR		0	0	0	0	0	0	0	0	0	0	0	0	0
114			10.1186/1472-6823-13-24	BMC Endocrine Disorders	7/17/13		Richard	Hansen	rah0019@auburn.edu	Real-world utilization patterns and outcomes of colesevelam hcl in the ge electronic medical record	Auburn University	Department of Pharmacy Care Systems	19	1	0	0	2	4	5	Daiichi-Sankyo, Inc (DSI)		2		1	0	0	0	1	0	0		0	0	0	General Electric (GE) Centricity Clinical Database		0	0	0	0	0	0	0	0	0	0	0	0	0
81			10.1186/1472-6947-14-38	MC Med Inform Decis Mak	5/9/14	no				A novel method for studying the temporal relationship between type 2 diabetes mellitus and cancer using the electronic medical record.	Marshfield Clinic	Marshfield Clinic	21	1	0	0	1	2	8	internal research grant from Marshfield Clinic	ONI10711; 78037	2		1	0	0	0	1	0	0	1	0	0	1	Marshfield Clinic EMR		1	0	0	1	0	0	0	0	0	0	0	0	0
79			10.1136/bmjopen-2012-002367	BMJ Open	10/13/13	no	Steven	Rothman	srothman@perahealth.com,	Placing clinical variables on a common linear scale of empirically based risk as a step towards construction of a general patient acuity score from the electronic health record: a modelling study				1	0	1	1	3	8	e Sarasota Memorial Healthcare Foundation and the Goldsmith Fund of the Greenfield Foundation and PeraHealth, Inc.		2		1	0	0	0	1	0	0	0	0	0	0	Sarasota Memorial Hospital (SMH) EHR		0	0	0	0	0	0	0	0	0	0	0	0	0
23		4/13/16 14:15	10.1186/1472-6963-13-414	BMC Health Services Research	10/14/13	No	Blanca	Gallego	b.gallego@unsw.edu.au	The management of severe hypertension in Australian general practice.	University of New South Wales, Sydney, Australia	Centre for Health Informatics, Australian Institute of Health Innovation	42	1	0	0	3	4	6	National Health and Medical Research Council	568612	2	5/23/16 11:41	1	0	0	0	1	1	0	0	0	0	0	General Practice Research Network http://www.hcn.com.au/Products/Strategic+Solutions		0	0	0	0	0	0	0	0	0	0	0	0	0
50			10.1186/1472-6963-13-414	BMC health services research	10/14/13		Blanca	Gallego	b.gallego@unsw.edu.au	The management of severe hypertension in Australian general practice	University of New South Wales	Centre for Health Informatics, Australian Institute of Health Innovation	7	0	0	0	2	1	5	National Health and Medical Research Council (NHMRC) Program	568612	2		1	0	0	0	1	1	0	0	0	0	0	General Practice Research Network	10.1002/pds.834	0	0	0	0	0	0	0	0	0	0	0	0	0
90			10.1186/s12911-015-0162-6	BMC Medical Informatics and Decisio Making	5/20/15	no	Ruben	Amarasingham	ruben.amarasingham@phhs.org	Electronic medical record-based multicondition models to predict the risk of 30 day readmission or death among adult medicine patients: validation and comparison to existing models.			17	1	0	0	1	2	8	Commonwealth Fund Grant, AHRQ Gran	#20100323, # R24 HHS022418	2		1	0	0	0	1	0	0	0	0	0	0	Epic EMR from 7 hospitals in the Dallas Fort Worth Area		0	0	0	0	0	0	0	0	0	0	0	0	0
106			10.1136/bmjopen-2012-002367	BMJ Open	5/14/13		Steven	Rothman	srothman@perahealth.com	Placing clinical variables on a common linear scale of empirically based risk as a step towards construction of a general patient acuity score from the electronic health record: a modelling study	PeraHealth, Inc	PeraHealth, Inc	42	1	0	0	1	3	5	Sarasota Memorial Healthcare Foundation; the Goldsmith Fund of the Greenfield Foundation and PeraHealth, Inc	Not Stated	2		1	0	0	0	1	0	0	0	0	0	0	Sarasota Memorial Hospital EHR		0	0	0	0	0	0	0	0	0	0	0	0	0
14			10.1186/s13054-015-1180-6	Critical care (London, England)	1/15/16		Keren	DoenyasBarak	kerendoenyas@gmail.com.	Lactic acidosis and severe septic shock in metformin users: a cohort study.	Tel Aviv University			0	0	0	2	1	6			2		1	0	0	0	1	0	0	0	0	0	0	Assaf Harofeh Medical Center database		0	0	0	0	0	0	0	0	0	0	0	0	0
67			10.1016/j.urology.2012.11.002	Urology	1/30/13		Kimberly	Porter	kimberly.r.porter@kp.org	Racial and Ethnic Differences in Time to Treatment for Patients With Localized Prostate Cancer	Kaiser Permanente Southern California	Department of Research and Evaluation	42	1	0	0	2	4	5	Beckman Coulter	Not Stated	2		1	0	0	0	1	0	0	0	0	0	0	Kaiser Permanente Southern California		0	0	0	0	0	0	0	0	0	0	0	0	0
65			http://dx.doi.org/10.1016/j.ygyno.2013.04.055	Gynecologic Oncology	5/28/13	No	John	Liao	johnliao@u.washington.edu	Recurrence patterns after extended treatment with bevacizumab for ovarian, fallopian tube, and primary peritoneal cancers	University of Washington	Division of Gynecologic Oncology, Department of Obstetrics and Gynecology	26	1	1	0	1	2	2	Not Stated	Not Stated	2		1	0	0	0	1	0	0	0	0	0	0	University of Washington	Not Stated	0	0	0	0	0	0	0	0	0	0	0	0	0
110			10.1371/journal.pone.0136651	PLoS ONE	8/24/15		Katherine	Liao	kliao@partners.org	Methods to Develop an Electronic Medical Record Phenotype Algorithm to Compare the Risk of Coronary Artery Disease across 3 Chronic Disease Cohorts	Brigham and Women's Hospital	Division of Rheumatology	40	1	0	0	2	3	5	AR/NIAMS NIH HHS/United States; DK/NIDDK NIH HHS/United States; AR/NIAMS NIH HHS/United States; LM/NLM NIH HHS/United States	K08 AR060257; K23 DK097142; K24 AR052403; U54LM008748	2		1	0	0	0	1	0	0	1	0	0	1	Integrating Biology and the Bedside (i2b2)		0	1	1	0	0	0	0	0	0	0	0	0	0
38			10.1542/hpeds.2014-0085	Hospital pediatrics	8/1/15		Theresa	Gattari	mkerry@med.umich.edu	Medication Discrepancies at Pediatric Hospital Discharge.	Department of Pediatrics and Communicable Diseases, The University of Michigan Medical School C.S. Mott Children's Hospital Ann Arbor, MI		42	1	0	0	2	2	6	Department of Pediatrics: Division of Nephrology, Project Grant through the Hospitalist Division.	, U017997	2		0	0	0	0	0	0	0	0	0	0	0			0	0	0	0	0	0	0	0	0	0	0	0	0
66			10.1542/hpeds.2014-0085	Hospital Pediatrics	8/1/15		Kerry	Mychaliska	mkerry@med.umich.edu	Medication Discrepancies at Pediatric Hospital Discharge	C.S. Mott Children's Hospital	Department of Pediatrics	32		0	0	2	4	5	Hospitalist Division	U017997	2		1	0	0	0	1	0	0	0	0	0	0	the University of Michigan, C.S. Mott Children's Hospital in Ann Arbor		0	0	0	0	0	0	0	0	0	0	0	0	0
82			10.2196/jmir.4976	Journal of Medical internet research	9/22/15	no	Xuefeng	Ling	bxling@stanford.edu	Online Prediction of Health Care Utilization in the Next Six Months Based on Electronic Health Record Information: A Cohort and Validation Study	Stanford		42	1	0	0	1	3	8			2			0	0	0	0				0	0	0			0	0	0	0	0	0	0	0	0	0	0	0	0
59			10.1016/j.clineuro.2014.02.016	Clinical neurology and neurosurgery	2/25/14		Mario	Ammirati	Mario.Ammirati@osumc.edu	Surgical outcomes using wide suboccipital decompression for adult Chiari I malformation with and without syringomyelia	Ohio State University Medical Center	Department of Neurological Surgery	23	0	0	0	2	4	5	None Declared	None Declared	2		1	0	0	0	1	0	0	0	0	0	0	Not Stated		0	0	0	0	0	0	0	0	0	0	0	0	0
84			10.2196/medinform.4732	JMIR Medical Informatics	5/4/16	no	Michael	Mbagwu	michael-mbagwu@northwestern.edu	Creation of an Accurate Algorithm to Detect Snellen Best Documented Visual Acuity from Ophthalmology Electronic Health Record Notes	Northwestern		28	1	0	0	1	2	8	National Eye Institute and Research to Prevent Blindness, Department of Health and Human Services, National Eye Institute, National Institutes of Health ,Research to Prevent Blindness,	1R21EY024050-01A1	2		1	0	0	0	1	0	0	1	0	0	1	NMEDW		0	0	1	0	0	0	0	0	0	0	0	0	0
101			10.2196/medinform.4732	JMIR medical informatics	5/4/16		Michael	Mbagwu	michael-mbagwu@northwestern.edu	Creation of an Accurate Algorithm to Detect Snellen Best Documented Visual Acuity from Ophthalmology Electronic Health Record Notes	Northwestern University Feinberg School of Medicine	Institute for Public Health and Medicine	28	1	0	0	2	4	5	National Institutes of Health; unrestricted grant from Research to Prevent Blindness	1R21EY024050-01A1	2		1	0	0	0	1	0	0	1	0	0	1	Northwestern Medicine's Enterprise Data Warehouse		0	0	1	0	0	0	0	0	0	0	0	0	0
88			10.2217/pgs.11.164	Pharmacogenomics	2/13/12	no			joshua.denny@vanderbilt.edu	Predicting warfarin dosage in European-Americans and African-Americans using DNA samples linked to an electronic health record	Vanderbilt University School of Medicine		33	1	0	1	1	3	8	Vanderbilt CTSA grant	RC2 GM092618, U19 HL065962 and GM007569, 1UL1RR024975-01	2			0	0	0	0				0	0	0			0	0	0	0	0	0	0	0	0	0	0	0	0
108			10.2217/pgs.11.164		2/13/12	Pharmacogenomics	Joshua	Denny	joshua.denny@vanderbilt.edu	Predicting warfarin dosage in European-Americans and African-Americans using DNA samples linked to an electronic health record	Vanderbilt University School of Medicine	Eskind Biomedical Library	13	1	0	0	2	4	5	NIGMS NIH HHS/United States; HL/NHLBI NIH HHS/United States; GM/NIGMS NIH HHS/United States	RC2 GM092618; U19 HL065962; GM007569	2		1	0	0	0	1	1	0	1	0	0	1	BioVU		0	0	1	0	0	0	0	0	0	0	0	0	0
107		10/16/16 22:06	10.2307/1127750	Child development	3/1/74		Hans	Furth	Not Stated	Operative understanding in reproductions of drawings	Catholic University of America	Center for Research in Thinking and Language, Department of Psychology	32	0	0	0	2	4	5	the U.S. National Institute of Child Health and Human Development	2026	2		0	0	0	0	0	0	0	0	0	0	0			0	0	0	0	0	0	0	0	0	0	0	0	0
116			10.2307/1127750	Child development	3/1/74	No	Hans	Furth		Operative understanding in reproductions of drawings	Catholic University of America	Center for Research in Thinking and Language, Department of Psychology	35	1	0	0	1	2	8			2		0	0	0	0	0	0	0	1	0	0	0			0	0	0	0	0	0	0	0	0	0	0	0	0
83			10.2337/dc12-0964	Diabetes Care	4/1/13	no	Michael	Klompas	mklompas@partners.org	Automated detection and classification of type 1 versus type 2 diabetes using electronic health record data.			42	1	0	0	1	3	8	Centers for Disease Control and Prevention	1P01-HK-00088	2		1	0	0	0	1	0	0	0	0	0	0	Epic Systems EHR from Atrius Health		0	0	0	0	0	0	0	0	0	0	0	0	0
102			10.2337/dc12-0964	Diabetes care	3/14/13		Michael	Klompas	mklompas@partners.org	Automated Detection and Classification of Type 1 Versus Type 2 Diabetes Using Electronic Health Record Data	Harvard University	Harvard Medical School and Harvard Pilgrim Health Care Institute	42	1	0	0	1	3	5	Centers for Disease Control and Prevention	1P01-HK-00088	2		1	0	0	0	1	0	0	0	0	0	0	Atrius Health		0	0	0	0	0	0	0	0	0	0	0	0	0
73			10.3171/2015.10.JNS151846	Journal of Neurosurgery	8/7/15	No	Stavropoula	Tjoumakaris	tjoumakaris@jefferson.edu	Dissecting pseudoaneurysms: predictors of symptom occurrence, enlargement, clinical outcome, and treatment				1	0	0	3	2	8			0			0	0	0	0				0	0	0			0	0	0	0	0	0	0	0	0	0	0	0	0
60			10.3399/bjgp15X686113	British Journal of General Practice	8/1/15		John	Robson	j.robson@qmul.ac.uk	Statin prescribing for primary prevention of cardiovascular disease: a cross-sectional, observational study	Centre for Primary Care and Public Health	Queen Mary University of London	7	0	0	0	2	4	5	No Specific Funding	Not Applicable	2		1	0	0	0	1	1	0	1	0	0	1	NHS Health Check		0	1	0	0	0	0	0	0	0	0	0	0	0
87			10.3399/bjgp15X686113	The British Journal of General Practice	7/27/15	no	John	Robson	j.robson@gmul.ac.uk	Statin prescribing for primary prevention of cardiovascular disease: a cross-sectional, observational study	Centre for Primary Care and Public Health	Blizard Institute	7	1	0	0	1	2	8	none		2			0	0	0	0				0	0	0			0	0	0	0	0	0	0	0	0	0	0	0	0
86			10.5888/pcd10.120097	Preventing Chronic Disease	2/28/13	no	Thomas	Kottke	Thomas.E.Kottke@HealthPartners.com	An Algorithm That Identifies Coronary and Heart Failure Events in the Electronic Health Record	HealthPartners Institute for Education and Research		7	1	0	0	1	2	8	HealthPartners Research Foundation, Heart Disease and Stroke Prevention Unit at the Minnesota Department of Health from a Capacity Building, Cooperative Agreement grant from CDC,ational Institutes of Health training grant	5U50DP000721-04, T32 HL69764	2			0	0	0	0				0	0	0			0	0	0	0	0	0	0	0	0	0	0	0	0
99			10.5888/pcd10.120097	Preventing chronic disease	2/27/13		Thomas	Kottke	Thomas.E.Kottke@HealthPartners.com	An Algorithm That Identifies Coronary and Heart Failure Events in the Electronic Health Record	HealthPartners Institute	HealthPartners Institute for Education and Research	42	1	0	0	2	4	5	HealthPartners Research Foundation; National Institutes of Health training grant	5U50DP000721-04; T32 HL69764 (supporting C.J.B.)	2		1	1	0	0	0	0	0	0	0	0	0	HealthPartners Medical Group (HPMG)		0	0	0	0	0	0	0	0	0	0	0	0	0
97			PMC3814479	AMIA Summits on Translational Science Proceedings	3/18/13					Evaluation considerations for EHR -based phenotyping algorithms: A case study for drug -induced liver injury			42	1	0	0	3	4	8	Columbia Training in B iomedical Informatics and eMERGE network	#T15 LM007079, U01 HG006380 -01	2		1	0	0	0	1	1	0		0	0	0	electronic Medical Records Genomics (eMERGE)	10.1186/1755-8794-4-13	0	0	0	0	0	0	0	0	0	0	0	0	0
112			PMC3814479	Joint Summits on Translational Science proceedings	3/18/13		George	Hripcsak	hripcsak@columbia.edu	Evaluation considerations for EHR-based phenotyping algorithms: A case study for drug-induced liver injury	Columbia University	Department of Biomedical Informatics	42	1	0	0	2	4	5	LM/NLM NIH HHS/United States; LM/NLM NIH HHS/United States; LM/NLM NIH HHS/United States	R01 LM009886; R01 LM010016; T15 LM007079	2		1	0	0	0	1	0	0	0	0	0	0	NewYork-Presbyterian Hospital (NYP) clinical data warehouse	Not Stated	0	0	0	0	0	0	0	0	0	0	0	0	0
29		9/6/16 10:49	PMC4384267	Pharmacy practice	1/4/15	No	Miranda	Andrus	andrumr@auburn.edu	A retrospective review of student pharmacist medication reconciliation activities in an outpatient family medicine center	Auburn University	Harrison School of Pharmacy	42	1	0	0	3	4	6			2		0	0	0	0	0	0	0	0	0	0	0			0	0	0	0	0	0	0	0	0	0	0	0	0
113		11/1/16 11:32	PMC4384267	Pharmacy Practice	3/15/15		Miranda	Andrus	andrumr@auburn.edu	A retrospective review of student pharmacist medication reconciliation activities in an outpatient family medicine center	Auburn University	Harrison School of Pharmacy	42	1	0	0	2	4	5			2		0	0	0	0	0	0	0	0	0	0	0			0	0	0	0	0	0	0	0	0	0	0	0	0
96			PMC4820287	Int J Biomed Data Min.	12/1/14	no	Gerard	Tromp	trompgc@gmail.com	ePhenotyping for Abdominal Aortic Aneurysm in the Electronic Medical Records and Genomics (eMERGE) Network: Algorithm Development and Konstanz Information Miner Workflow	Geisinger Health	The Sigfried and Janet Weis Center for Research	42	1	0	0	3	2	8	National Human Genome Research Institute	U01HG006382 , U01HG006375 , U01HG006379 , U01HG006389 ,U01HG006388 ,U01HG006378 , U01HG006385 ,U01HG006380 ,U01HG006828	2		1	0	0	0	1	1	0	1	0	0	1	'electronic Medical Records and Genomics' (eMERGE)	10.1038/gim.2013.72	0	0	1	0	0	0	0	0	0	0	0	0	0
115			PMC4820287	Int J Biomed Data Min	6/30/15		Gerard	Tromp	trompgc@gmail.com	ePhenotyping for Abdominal Aortic Aneurysm in the Electronic Medical Records and Genomics (eMERGE) Network: Algorithm Development and Konstanz Information Miner Workflow	Geisinger Health	The Sigfried and Janet Weis Center for Research		1	0	0	2	4	5	National Human Genome Research Institute (NHGRI)	U01HG006382; U01HG006375; U01HG006379; U01HG006389; U01HG006388; U01HG006378; U01HG006385; U01HG006380; U01HG006828;	2		1	0	0	0	1	0	0	1	0	0	1	eMERGE genotyped biobank		0	0	1	0	0	0	0	0	0	0	0	0	0
243aacb916cbefb1			10.0126																			0			0	0	0	0				0	0	0			0	0	0	0	0	0	0	0	0	0	0	0	0
[truncated: 254 more columns]
